# Supplementary material for: Deciphering African late middle Pleistocene hominin diversity and the origin of our species
Source: Nat Commun. 2019 Sep 10;10:3406. doi: 10.1038/s41467-019-11213-w (PMC6736881; doi:10.1038/s41467-019-11213-w)
Supplement: Supplementary file 4 — Supplementary Data 1 [file 41467_2019_11213_MOESM4_ESM.xlsx]

## Sheet: SuppData1
Supplementary Data 3. Euclidean distances between group means of BgPCA analysis A
	Early Neandertal	Near East Neandertal	South Europe Neandertal	West Europe Neandertal	Early H. sapiens	San	Khoikhoi	Pygmy Bayaka	Pygmy Mbuti	Central Africa	East Africa	West Africa	South Africa	Nilotic	Papua	Australia	North Africa	South Europe	North Europe	South Asia	South East Asia	East Asia-Japan	East Asia-China	Inuit-Greenland	Inuit-Alaska	North America	Florisbad	ES11693	LH 18	Omo II	Irhoud 1	vLCA1	vLCA2	vLCA1b	vLCA2b
Early Neandertal	0	0.0544993	0.0494776	0.0660562	0.0684679	0.0885383	0.094737	0.0858137	0.0888077	0.0871556	0.0833028	0.0884103	0.0848167	0.0900353	0.0865941	0.0882581	0.0897489	0.0883986	0.0856671	0.089804	0.092684	0.0888003	0.0907299	0.0892868	0.0802772	0.0811386	0.0799707	0.087135	0.118678	0.0868252	0.0670534	0.0636474	0.0635653	0.0618564	0.0724745
Near East Neandertal	0.0544993	0	0.056488	0.0596413	0.0848946	0.102276	0.107912	0.0930411	0.101428	0.0919855	0.0927309	0.0948146	0.0951154	0.0981099	0.0961907	0.0960741	0.100207	0.0955948	0.0942559	0.0999748	0.100511	0.09571	0.0991481	0.0962155	0.084437	0.0855472	0.100681	0.0977842	0.123301	0.0919797	0.0785762	0.0780242	0.0779838	0.0757646	0.0835167
South Europe Neandertal	0.0494776	0.056488	0	0.0537015	0.0778256	0.0986458	0.106577	0.0970242	0.101227	0.0992785	0.0960361	0.100734	0.0973242	0.10367	0.098486	0.100834	0.100848	0.0979438	0.0927056	0.10068	0.101472	0.0965051	0.100242	0.098144	0.0868586	0.0871463	0.0906436	0.0928516	0.114918	0.0841102	0.0617229	0.0752733	0.0751217	0.0733926	0.0840492
West Europe Neandertal	0.0660562	0.0596413	0.0537015	0	0.0874957	0.107296	0.115376	0.0950524	0.100298	0.100122	0.096947	0.104144	0.100516	0.104751	0.101872	0.103269	0.108168	0.108503	0.105555	0.108059	0.111596	0.104442	0.111489	0.105474	0.0946949	0.0983176	0.103025	0.106365	0.106006	0.0829938	0.0659876	0.0825026	0.0825651	0.0812803	0.0910302
Early H. sapiens	0.0684679	0.0848946	0.0778256	0.0874957	0	0.0558187	0.0619206	0.0574754	0.0616003	0.058189	0.0563103	0.060748	0.0565546	0.0556846	0.051338	0.0551646	0.0572303	0.0596294	0.0591289	0.0570065	0.0616204	0.0600296	0.0602892	0.0620783	0.0581814	0.0567331	0.0454433	0.078336	0.115924	0.0676367	0.0711203	0.0254125	0.0254539	0.0229981	0.0373052
San	0.0885383	0.102276	0.0986458	0.107296	0.0558187	0	0.0206034	0.0325153	0.043058	0.0365212	0.0321444	0.0358478	0.0272619	0.0328646	0.033876	0.0351944	0.0241561	0.0366174	0.0366924	0.0337785	0.0466719	0.0425252	0.0396406	0.049482	0.0489441	0.0553869	0.0544029	0.0715866	0.105823	0.0773071	0.0866508	0.037037	0.036837	0.0415572	0.0297687
Khoikhoi	0.094737	0.107912	0.106577	0.115376	0.0619206	0.0206034	0	0.0374185	0.0492215	0.0393659	0.0384783	0.0385657	0.034713	0.034886	0.036373	0.0397326	0.0281709	0.041977	0.0447267	0.0364703	0.0499347	0.0498207	0.041488	0.05677	0.0553597	0.0622738	0.059158	0.0753431	0.111552	0.0848582	0.0965603	0.044585	0.0444661	0.0489556	0.037138
Pygmy Bayaka	0.0858137	0.0930411	0.0970242	0.0950524	0.0574754	0.0325153	0.0374185	0	0.0315646	0.0230403	0.0196783	0.0257605	0.0276512	0.0230301	0.0305196	0.0274172	0.0330539	0.0459903	0.0467399	0.0378759	0.0492946	0.0433873	0.0464648	0.0516872	0.0473589	0.0543763	0.0596788	0.0760887	0.102036	0.0732177	0.0827115	0.0357651	0.0359256	0.039923	0.0292739
Pygmy Mbuti	0.0888077	0.101428	0.101227	0.100298	0.0616003	0.043058	0.0492215	0.0315646	0	0.0382016	0.0364382	0.0409543	0.0401884	0.0371645	0.047451	0.0438396	0.0475291	0.0565196	0.0540867	0.0491857	0.0607594	0.0551063	0.0598921	0.0625604	0.0593689	0.0646065	0.0565243	0.0777343	0.107182	0.0824304	0.0881319	0.0437309	0.043711	0.0487132	0.0418514
Central Africa	0.0871556	0.0919855	0.0992785	0.100122	0.058189	0.0365212	0.0393659	0.0230403	0.0382016	0	0.0202186	0.0189698	0.0242245	0.0182766	0.0334918	0.0283598	0.0323462	0.0430573	0.0464623	0.0359409	0.0458973	0.0419188	0.0420283	0.0495522	0.0453566	0.0521497	0.0623014	0.0799546	0.108542	0.0820522	0.0890174	0.037726	0.0377868	0.0404792	0.028026
East Africa	0.0833028	0.0927309	0.0960361	0.096947	0.0563103	0.0321444	0.0384783	0.0196783	0.0364382	0.0202186	0	0.0226188	0.0200082	0.0233298	0.0270203	0.0254755	0.0303681	0.0411255	0.0437094	0.0326919	0.0456649	0.0404425	0.0431358	0.0471033	0.0456905	0.0519558	0.061321	0.0783353	0.103948	0.0758223	0.0840549	0.0348858	0.0350387	0.0378364	0.0257657
West Africa	0.0884103	0.0948146	0.100734	0.104144	0.060748	0.0358478	0.0385657	0.0257605	0.0409543	0.0189698	0.0226188	0	0.0262089	0.0256781	0.0354248	0.0270811	0.0321092	0.0382021	0.0394489	0.0328219	0.0388678	0.0363637	0.0396527	0.0509108	0.0479304	0.0486123	0.0649761	0.0775857	0.113936	0.0871436	0.0898999	0.0406913	0.0406613	0.0432565	0.0295017
South Africa	0.0848167	0.0951154	0.0973242	0.100516	0.0565546	0.0272619	0.034713	0.0276512	0.0401884	0.0242245	0.0200082	0.0262089	0	0.0273949	0.0281008	0.0272711	0.0276914	0.0352626	0.038754	0.028561	0.04402	0.039207	0.0397834	0.0479684	0.0475266	0.0520562	0.0599183	0.0797703	0.103648	0.0810778	0.0880281	0.0361961	0.0362084	0.0391133	0.0258464
Nilotic	0.0900353	0.0981099	0.10367	0.104751	0.0556846	0.0328646	0.034886	0.0230301	0.0371645	0.0182766	0.0233298	0.0256781	0.0273949	0	0.0275386	0.0245454	0.0266311	0.0402642	0.0460348	0.0331231	0.0438585	0.0401053	0.038949	0.0432082	0.0423621	0.0514561	0.0571935	0.0817454	0.108583	0.0783465	0.0910234	0.0361485	0.0362578	0.0391433	0.0258582
Papua	0.0865941	0.0961907	0.098486	0.101872	0.051338	0.033876	0.036373	0.0305196	0.047451	0.0334918	0.0270203	0.0354248	0.0281008	0.0275386	0	0.020724	0.026496	0.0363141	0.0425165	0.0255921	0.0399264	0.0395651	0.0359392	0.0440727	0.0454313	0.0488241	0.0579828	0.082729	0.107642	0.0738458	0.0893233	0.0339342	0.0343021	0.0355327	0.0244552
Australia	0.0882581	0.0960741	0.100834	0.103269	0.0551646	0.0351944	0.0397326	0.0274172	0.0438396	0.0283598	0.0254755	0.0270811	0.0272711	0.0245454	0.020724	0	0.0244585	0.0338331	0.0386961	0.0257734	0.0321595	0.030454	0.0309529	0.0397674	0.0411852	0.0429159	0.059307	0.0845456	0.109891	0.0786102	0.0916328	0.0360933	0.0363559	0.0376919	0.023971
North Africa	0.0897489	0.100207	0.100848	0.108168	0.0572303	0.0241561	0.0281709	0.0330539	0.0475291	0.0323462	0.0303681	0.0321092	0.0276914	0.0266311	0.026496	0.0244585	0	0.0278655	0.0354198	0.0242824	0.037402	0.0335486	0.0284724	0.0404214	0.0430407	0.0498715	0.0581664	0.0827705	0.107205	0.0797335	0.0940429	0.0380592	0.0380036	0.040571	0.0253517
South Europe	0.0883986	0.0955948	0.0979438	0.108503	0.0596294	0.0366174	0.041977	0.0459903	0.0565196	0.0430573	0.0411255	0.0382021	0.0352626	0.0402642	0.0363141	0.0338331	0.0278655	0	0.0181887	0.0273422	0.0306288	0.0290987	0.028227	0.0420928	0.0429246	0.0404963	0.0652168	0.0805328	0.116881	0.0852079	0.0937529	0.0432147	0.0429576	0.0438429	0.0302854
North Europe	0.0856671	0.0942559	0.0927056	0.105555	0.0591289	0.0366924	0.0447267	0.0467399	0.0540867	0.0464623	0.0437094	0.0394489	0.038754	0.0460348	0.0425165	0.0386961	0.0354198	0.0181887	0	0.0322896	0.0303365	0.0293762	0.0325052	0.047468	0.0442371	0.0371791	0.0637332	0.0741139	0.120785	0.0857428	0.0885718	0.0429871	0.0426304	0.0442031	0.0327419
South Asia	0.089804	0.0999748	0.10068	0.108059	0.0570065	0.0337785	0.0364703	0.0378759	0.0491857	0.0359409	0.0326919	0.0328219	0.028561	0.0331231	0.0255921	0.0257734	0.0242824	0.0273422	0.0322896	0	0.0329849	0.0327696	0.032406	0.0454242	0.0490338	0.0452995	0.0630047	0.0856666	0.112695	0.0865592	0.0946779	0.0402271	0.040251	0.0417642	0.0277192
South East Asia	0.092684	0.100511	0.101472	0.111596	0.0616204	0.0466719	0.0499347	0.0492946	0.0607594	0.0458973	0.0456649	0.0388678	0.04402	0.0438585	0.0399264	0.0321595	0.037402	0.0306288	0.0303365	0.0329849	0	0.0201335	0.0203652	0.041923	0.0403009	0.0282255	0.0662575	0.0860417	0.128817	0.088547	0.0984532	0.047235	0.047216	0.0470738	0.0355095
East Asia-Japan	0.0888003	0.09571	0.0965051	0.104442	0.0600296	0.0425252	0.0498207	0.0433873	0.0551063	0.0419188	0.0404425	0.0363637	0.039207	0.0401053	0.0395651	0.030454	0.0335486	0.0290987	0.0293762	0.0327696	0.0201335	0	0.022531	0.0327231	0.0335431	0.0279893	0.062569	0.0828471	0.119636	0.0815674	0.0918038	0.0433404	0.0432584	0.0435955	0.0314823
East Asia-China	0.0907299	0.0991481	0.100242	0.111489	0.0602892	0.0396406	0.041488	0.0464648	0.0598921	0.0420283	0.0431358	0.0396527	0.0397834	0.038949	0.0359392	0.0309529	0.0284724	0.028227	0.0325052	0.032406	0.0203652	0.022531	0	0.0368328	0.0347088	0.0357569	0.0622395	0.0862603	0.122874	0.085339	0.0995372	0.0442852	0.0442394	0.0446981	0.0319771
Inuit-Greenland	0.0892868	0.0962155	0.098144	0.105474	0.0620783	0.049482	0.05677	0.0516872	0.0625604	0.0495522	0.0471033	0.0509108	0.0479684	0.0432082	0.0440727	0.0397674	0.0404214	0.0420928	0.047468	0.0454242	0.041923	0.0327231	0.0368328	0	0.0240937	0.0367399	0.0616431	0.0891971	0.110913	0.0726075	0.0924094	0.0471973	0.0472131	0.0467432	0.0385009
Inuit-Alaska	0.0802772	0.084437	0.0868586	0.0946949	0.0581814	0.0489441	0.0553597	0.0473589	0.0593689	0.0453566	0.0456905	0.0479304	0.0475266	0.0423621	0.0454313	0.0411852	0.0430407	0.0429246	0.0442371	0.0490338	0.0403009	0.0335431	0.0347088	0.0240937	0	0.0309077	0.0595825	0.0807701	0.111114	0.0685968	0.0853667	0.041311	0.0412533	0.0409843	0.0347561
North America	0.0811386	0.0855472	0.0871463	0.0983176	0.0567331	0.0553869	0.0622738	0.0543763	0.0646065	0.0521497	0.0519558	0.0486123	0.0520562	0.0514561	0.0488241	0.0429159	0.0498715	0.0404963	0.0371791	0.0452995	0.0282255	0.0279893	0.0357569	0.0367399	0.0309077	0	0.0648159	0.0797102	0.125753	0.0799457	0.0860636	0.0443553	0.0442909	0.0427038	0.0377621
Florisbad	0.0799707	0.100681	0.0906436	0.103025	0.0454433	0.0544029	0.059158	0.0596788	0.0565243	0.0623014	0.061321	0.0649761	0.0599183	0.0571935	0.0579828	0.059307	0.0581664	0.0652168	0.0637332	0.0630047	0.0662575	0.062569	0.0622395	0.0616431	0.0595825	0.0648159	0	0.0738912	0.117604	0.0711215	0.0811515	0.041956	0.0418993	0.0437121	0.0476558
ES11693	0.087135	0.0977842	0.0928516	0.106365	0.078336	0.0715866	0.0753431	0.0760887	0.0777343	0.0799546	0.0783353	0.0775857	0.0797703	0.0817454	0.082729	0.0845456	0.0827705	0.0805328	0.0741139	0.0856666	0.0860417	0.0828471	0.0862603	0.0891971	0.0807701	0.0797102	0.0738912	0	0.127675	0.0901012	0.0792427	0.0693621	0.0690671	0.0716602	0.0727618
LH 18	0.118678	0.123301	0.114918	0.106006	0.115924	0.105823	0.111552	0.102036	0.107182	0.108542	0.103948	0.113936	0.103648	0.108583	0.107642	0.109891	0.107205	0.116881	0.120785	0.112695	0.128817	0.119636	0.122874	0.110913	0.111114	0.125753	0.117604	0.127675	0	0.0905104	0.10757	0.104702	0.104772	0.106344	0.106482
Omo II	0.0868252	0.0919797	0.0841102	0.0829938	0.0676367	0.0773071	0.0848582	0.0732177	0.0824304	0.0820522	0.0758223	0.0871436	0.0810778	0.0783465	0.0738458	0.0786102	0.0797335	0.0852079	0.0857428	0.0865592	0.088547	0.0815674	0.085339	0.0726075	0.0685968	0.0799457	0.0711215	0.0901012	0.0905104	0	0.0693587	0.0627392	0.062892	0.0627507	0.0689414
Irhoud 1	0.0670534	0.0785762	0.0617229	0.0659876	0.0711203	0.0866508	0.0965603	0.0827115	0.0881319	0.0890174	0.0840549	0.0898999	0.0880281	0.0910234	0.0893233	0.0916328	0.0940429	0.0937529	0.0885718	0.0946779	0.0984532	0.0918038	0.0995372	0.0924094	0.0853667	0.0860636	0.0811515	0.0792427	0.10757	0.0693587	0	0.0678856	0.0677927	0.0675508	0.0768809
vLCA1	0.0636474	0.0780242	0.0752733	0.0825026	0.0254125	0.037037	0.044585	0.0357651	0.0437309	0.037726	0.0348858	0.0406913	0.0361961	0.0361485	0.0339342	0.0360933	0.0380592	0.0432147	0.0429871	0.0402271	0.047235	0.0433404	0.0442852	0.0471973	0.041311	0.0443553	0.041956	0.0693621	0.104702	0.0627392	0.0678856	0	0.000773841	0.00627314	0.0157496
vLCA2	0.0635653	0.0779838	0.0751217	0.0825651	0.0254539	0.036837	0.0444661	0.0359256	0.043711	0.0377868	0.0350387	0.0406613	0.0362084	0.0362578	0.0343021	0.0363559	0.0380036	0.0429576	0.0426304	0.040251	0.047216	0.0432584	0.0442394	0.0472131	0.0412533	0.0442909	0.0418993	0.0690671	0.104772	0.062892	0.0677927	0.000773841	0	0.00646121	0.0157231
vLCA1b	0.0618564	0.0757646	0.0733926	0.0812803	0.0229981	0.0415572	0.0489556	0.039923	0.0487132	0.0404792	0.0378364	0.0432565	0.0391133	0.0391433	0.0355327	0.0376919	0.040571	0.0438429	0.0442031	0.0417642	0.0470738	0.0435955	0.0446981	0.0467432	0.0409843	0.0427038	0.0437121	0.0716602	0.106344	0.0627507	0.0675508	0.00627314	0.00646121	0	0.0174812
vLCA2b	0.0724745	0.0835167	0.0840492	0.0910302	0.0373052	0.0297687	0.037138	0.0292739	0.0418514	0.028026	0.0257657	0.0295017	0.0258464	0.0258582	0.0244552	0.023971	0.0253517	0.0302854	0.0327419	0.0277192	0.0355095	0.0314823	0.0319771	0.0385009	0.0347561	0.0377621	0.0476558	0.0727618	0.106482	0.0689414	0.0768809	0.0157496	0.0157231	0.0174812	0
	Shortest distance				Shortest distance to the exclusion of the vLCAs
Florisbad	0.0418993	vLCA2 and 1			0.0454433	early H. sapiens
ES11693	0.0690671	vLCA2			0.0715866	San
LH 18	0.0905104	Omo II			0.0905104	Omo II
Omo II	0.0627392	vLCA1			0.0676367	early H. sapiens
Irhoud 1	0.0617229	South Europe Neandertal			0.0617229	South Europe Neandertal
vLCA1	0.000773841	vLCA2			0.0254125	early H. sapiens
vLCA2	0.000773841	vLCA1			0.0254539	early H. sapiens
vLCA1b	0.00627314	vLCA1			0.0229981	early H. sapiens
vLCA2b	0.0157231	vLCA2			0.023971	Australia
vLCAs shortest distance to Neandertals
vLCA1	0.0636474	Early Neandertal
vLCA2	0.0635653	Early Neandertal
vLCA1b	0.0618564	Early Neandertal
vLCA2b	0.0724745	Early Neandertal
vLCAs shortest distance to current H. sapiens
vLCA1	0.0339342	Papua
vLCA2	0.0343021	Papua
vLCA1b	0.0355327	Papua
vLCA2b	0.023971	Australia
