# Supplementary material for: Deciphering African late middle Pleistocene hominin diversity and the origin of our species
Source: Nat Commun. 2019 Sep 10;10:3406. doi: 10.1038/s41467-019-11213-w (PMC6736881; doi:10.1038/s41467-019-11213-w)
Supplement: Supplementary file 5 — Supplementary Data 2 [file 41467_2019_11213_MOESM5_ESM.xlsx]

## Sheet: SuppData2
Supplementary Data 4. Euclidean distances between group means of BgPCA analysis B
	Early Neandertal	Near East Neandertal	South Europe Neandertal	West Europe Neandertal	Early H. sapiens	San	Khoikhoi	Pygmy Bayaka	Pygmy Mbuti	Central Africa	East Africa	West Africa	South Africa	Nilotic	Papua	Australia	North Africa	South Europe	North Europe	South Asia	South East Asia	East Asia-Japan	East Asia-China	Inuit-Greenland	Inuit-Alaska	North America	ES11693	LH 18	Omo II	Irhoud 1	vLCA1	vLCA2	vLCA1b	vLCA2b
Early Neandertal	0	0.0604759	0.0548438	0.0634035	0.07577	0.0899239	0.102023	0.089562	0.0882673	0.0937231	0.0855949	0.0938375	0.0846459	0.097842	0.0920309	0.0944834	0.0952038	0.0891523	0.0854344	0.0909391	0.100363	0.0947116	0.0985957	0.0903731	0.0829694	0.0856051	0.0830432	0.0946102	0.0943448	0.0591211	0.0694925	0.0692802	0.0680496	0.0778694
Near East Neandertal	0.0604759	0	0.0529834	0.0612314	0.0917751	0.103511	0.115079	0.0978444	0.103374	0.0988669	0.0956271	0.100256	0.0952005	0.108754	0.101757	0.102449	0.105839	0.0946154	0.0904878	0.100953	0.106286	0.0997707	0.105533	0.0973401	0.0870722	0.0863557	0.0844016	0.10313	0.0968377	0.0737465	0.0842168	0.0840291	0.082105	0.0889466
South Europe Neandertal	0.0548438	0.0529834	0	0.0332587	0.0913742	0.109056	0.122129	0.107582	0.110399	0.112698	0.107111	0.114157	0.106455	0.118487	0.111691	0.114901	0.114359	0.106088	0.100007	0.111337	0.116297	0.109606	0.115711	0.106831	0.0956994	0.0971092	0.0905246	0.0889921	0.0887276	0.039547	0.0878539	0.0875856	0.0859363	0.0966911
West Europe Neandertal	0.0634035	0.0612314	0.0332587	0	0.0886813	0.112229	0.126762	0.108798	0.109581	0.114507	0.108337	0.117444	0.107484	0.119025	0.110766	0.114495	0.116101	0.108604	0.103602	0.112254	0.117283	0.109909	0.116417	0.104601	0.0949722	0.0969205	0.102689	0.0917465	0.0888228	0.0539458	0.0879244	0.0877736	0.0855179	0.09741
Early H. sapiens	0.07577	0.0917751	0.0913742	0.0886813	0	0.0515762	0.0611103	0.0499255	0.0544099	0.0554277	0.0507105	0.062365	0.0483237	0.0519077	0.0442228	0.0530398	0.0549164	0.0559635	0.0596215	0.0516473	0.0652148	0.0617706	0.0582588	0.0558391	0.0524446	0.0612029	0.0846614	0.0910811	0.0664759	0.0760604	0.0233279	0.0235261	0.021365	0.035106
San	0.0899239	0.103511	0.109056	0.112229	0.0515762	0	0.0229565	0.0245334	0.0398646	0.0357229	0.0304558	0.0390854	0.0276108	0.0303757	0.0342376	0.0377752	0.0230315	0.0370994	0.0408554	0.0367763	0.0509548	0.0494458	0.036567	0.052491	0.0454945	0.0609473	0.0782389	0.105381	0.0847846	0.0954776	0.0343407	0.0341156	0.0389235	0.0287959
Khoikhoi	0.102023	0.115079	0.122129	0.126762	0.0611103	0.0229565	0	0.0333414	0.0475578	0.0418972	0.0404	0.0437025	0.0403251	0.0349436	0.0401391	0.0454672	0.0318456	0.0480079	0.0530796	0.0432976	0.0578114	0.0595944	0.0440769	0.0620339	0.0567197	0.071393	0.0816161	0.113756	0.0925677	0.107035	0.0468122	0.0467082	0.0515231	0.0414452
Pygmy Bayaka	0.089562	0.0978444	0.107582	0.108798	0.0499255	0.0245334	0.0333414	0	0.0259197	0.0240103	0.0202736	0.0273434	0.0227965	0.0199522	0.027697	0.0253615	0.022245	0.0341686	0.0380299	0.0288462	0.0421281	0.0391118	0.0294855	0.044808	0.0381368	0.0514597	0.0805302	0.106562	0.0837621	0.0963402	0.0307881	0.0307705	0.034701	0.0217671
Pygmy Mbuti	0.0882673	0.103374	0.110399	0.109581	0.0544099	0.0398646	0.0475578	0.0259197	0	0.0334709	0.0282102	0.0376554	0.0326377	0.0295878	0.0386538	0.0371351	0.038937	0.0471684	0.0485015	0.0419698	0.0515826	0.0511116	0.0445239	0.0553206	0.049877	0.0612722	0.0870004	0.113708	0.0912282	0.0987294	0.0378574	0.0378984	0.0416046	0.0337742
Central Africa	0.0937231	0.0988669	0.112698	0.114507	0.0554277	0.0357229	0.0418972	0.0240103	0.0334709	0	0.0189126	0.0202416	0.0208879	0.0212441	0.0351709	0.0324577	0.030252	0.0388875	0.0452604	0.0319064	0.0468505	0.0443375	0.0366555	0.0520779	0.0480486	0.0574472	0.0863858	0.11394	0.0958098	0.102505	0.0390601	0.0390136	0.041371	0.0286511
East Africa	0.0855949	0.0956271	0.107111	0.108337	0.0507105	0.0304558	0.0404	0.0202736	0.0282102	0.0189126	0	0.025352	0.0171118	0.0184542	0.0267905	0.0259046	0.0232249	0.032447	0.0398165	0.0269241	0.0428619	0.0394296	0.0325275	0.0411713	0.0382265	0.0518612	0.0829214	0.107244	0.0871926	0.0963324	0.0314288	0.0314388	0.0337497	0.0202239
West Africa	0.0938375	0.100256	0.114157	0.117444	0.062365	0.0390854	0.0437025	0.0273434	0.0376554	0.0202416	0.025352	0	0.0289765	0.029995	0.0420962	0.0322958	0.0328179	0.0360028	0.0387817	0.0330201	0.0382235	0.0376119	0.0325552	0.0523906	0.0468992	0.0521777	0.0850029	0.119206	0.101954	0.104669	0.0447604	0.0446057	0.0468875	0.0329328
South Africa	0.0846459	0.0952005	0.106455	0.107484	0.0483237	0.0276108	0.0403251	0.0227965	0.0326377	0.0208879	0.0171118	0.0289765	0	0.0231278	0.028724	0.0282106	0.0247074	0.0313802	0.0385748	0.0264438	0.0447406	0.0416434	0.0342043	0.0447849	0.0412811	0.0528531	0.0857725	0.105925	0.0897279	0.097254	0.0304746	0.0304085	0.0327289	0.0202121
Nilotic	0.097842	0.108754	0.118487	0.119025	0.0519077	0.0303757	0.0349436	0.0199522	0.0295878	0.0212441	0.0184542	0.029995	0.0231278	0	0.0244597	0.0259174	0.0213924	0.036766	0.0461636	0.027068	0.0442939	0.0422564	0.0310798	0.0436924	0.043567	0.0575217	0.0905723	0.111535	0.0898943	0.106084	0.0366781	0.0367843	0.0395238	0.0257988
Papua	0.0920309	0.101757	0.111691	0.110766	0.0442228	0.0342376	0.0401391	0.027697	0.0386538	0.0351709	0.0267905	0.0420962	0.028724	0.0244597	0	0.0217142	0.0242868	0.0354392	0.0456393	0.0236201	0.0427808	0.0422522	0.0314224	0.0383484	0.0390387	0.0524008	0.0898716	0.103741	0.0779481	0.101177	0.0305548	0.0309723	0.0320389	0.0225469
Australia	0.0944834	0.102449	0.114901	0.114495	0.0530398	0.0377752	0.0454672	0.0253615	0.0371351	0.0324577	0.0259046	0.0322958	0.0282106	0.0259174	0.0217142	0	0.0245279	0.0311369	0.0388495	0.0188889	0.0295358	0.0303711	0.0223311	0.0385826	0.039313	0.0449652	0.0936172	0.112689	0.0897099	0.106108	0.0373794	0.0376569	0.0385051	0.0252347
North Africa	0.0952038	0.105839	0.114359	0.116101	0.0549164	0.0230315	0.0318456	0.022245	0.038937	0.030252	0.0232249	0.0328179	0.0247074	0.0213924	0.0242868	0.0245279	0	0.0292801	0.0392776	0.0224432	0.040565	0.0383724	0.0255024	0.0411214	0.0405946	0.0548213	0.0896403	0.106348	0.0872154	0.103434	0.0372915	0.0372963	0.0400026	0.0250674
South Europe	0.0891523	0.0946154	0.106088	0.108604	0.0559635	0.0370994	0.0480079	0.0341686	0.0471684	0.0388875	0.032447	0.0360028	0.0313802	0.036766	0.0354392	0.0311369	0.0292801	0	0.0181672	0.0295708	0.0305771	0.0283114	0.0234035	0.0383293	0.0307068	0.0394436	0.0838214	0.112607	0.0868826	0.09913	0.0395698	0.0393301	0.0399709	0.0267861
North Europe	0.0854344	0.0904878	0.100007	0.103602	0.0596215	0.0408554	0.0530796	0.0380299	0.0485015	0.0452604	0.0398165	0.0387817	0.0385748	0.0461636	0.0456393	0.0388495	0.0392776	0.0181672	0	0.0380716	0.0315019	0.0307742	0.0301534	0.0470092	0.0332518	0.0364499	0.0792983	0.116176	0.0887714	0.0932362	0.04268	0.0423055	0.0434951	0.0329988
South Asia	0.0909391	0.100953	0.111337	0.112254	0.0516473	0.0367763	0.0432976	0.0288462	0.0419698	0.0319064	0.0269241	0.0330201	0.0264438	0.027068	0.0236201	0.0188889	0.0224432	0.0295708	0.0380716	0	0.0324462	0.0328529	0.025435	0.0387977	0.0398087	0.0451482	0.094406	0.107906	0.0894016	0.102386	0.0360655	0.0362258	0.0368001	0.0234691
South East Asia	0.100363	0.106286	0.116297	0.117283	0.0652148	0.0509548	0.0578114	0.0421281	0.0515826	0.0468505	0.0428619	0.0382235	0.0447406	0.0442939	0.0427808	0.0295358	0.040565	0.0305771	0.0315019	0.0324462	0	0.0186982	0.0206243	0.0435666	0.0388385	0.0316199	0.0955174	0.125677	0.0970586	0.108542	0.0508776	0.0508925	0.0510022	0.0388505
East Asia-Japan	0.0947116	0.0997707	0.109606	0.109909	0.0617706	0.0494458	0.0595944	0.0391118	0.0511116	0.0443375	0.0394296	0.0376119	0.0416434	0.0422564	0.0422522	0.0303711	0.0383724	0.0283114	0.0307742	0.0328529	0.0186982	0	0.0192507	0.0325563	0.0286776	0.0258111	0.0927655	0.119985	0.0919169	0.102533	0.0468038	0.0467682	0.0463347	0.0346855
East Asia-China	0.0985957	0.105533	0.115711	0.116417	0.0582588	0.036567	0.0440769	0.0294855	0.0445239	0.0366555	0.0325275	0.0325552	0.0342043	0.0310798	0.0314224	0.0223311	0.0255024	0.0234035	0.0301534	0.025435	0.0206243	0.0192507	0	0.0364532	0.0320527	0.0381645	0.0902748	0.119256	0.0907771	0.106064	0.0423998	0.0423966	0.0436259	0.0289916
Inuit-Greenland	0.0903731	0.0973401	0.106831	0.104601	0.0558391	0.052491	0.0620339	0.044808	0.0553206	0.0520779	0.0411713	0.0523906	0.0447849	0.0436924	0.0383484	0.0385826	0.0411214	0.0383293	0.0470092	0.0387977	0.0435666	0.0325563	0.0364532	0	0.0227216	0.038052	0.0953354	0.104919	0.078093	0.099224	0.0437717	0.0438996	0.0424572	0.0359117
Inuit-Alaska	0.0829694	0.0870722	0.0956994	0.0949722	0.0524446	0.0454945	0.0567197	0.0381368	0.049877	0.0480486	0.0382265	0.0468992	0.0412811	0.043567	0.0390387	0.039313	0.0405946	0.0307068	0.0332518	0.0398087	0.0388385	0.0286776	0.0320527	0.0227216	0	0.0286858	0.0796725	0.104865	0.0736057	0.0883673	0.0370308	0.0369211	0.0366037	0.030174
North America	0.0856051	0.0863557	0.0971092	0.0969205	0.0612029	0.0609473	0.071393	0.0514597	0.0612722	0.0574472	0.0518612	0.0521777	0.0528531	0.0575217	0.0524008	0.0449652	0.0548213	0.0394436	0.0364499	0.0451482	0.0316199	0.0258111	0.0381645	0.038052	0.0286858	0	0.0866678	0.117443	0.0865245	0.0928755	0.0490163	0.0489648	0.0471923	0.0423877
ES11693	0.0830432	0.0844016	0.0905246	0.102689	0.0846614	0.0782389	0.0816161	0.0805302	0.0870004	0.0863858	0.0829214	0.0850029	0.0857725	0.0905723	0.0898716	0.0936172	0.0896403	0.0838214	0.0792983	0.094406	0.0955174	0.0927655	0.0902748	0.0953354	0.0796725	0.0866678	0	0.117909	0.0926367	0.0803712	0.0748118	0.0744415	0.0765884	0.0789603
LH 18	0.0946102	0.10313	0.0889921	0.0917465	0.0910811	0.105381	0.113756	0.106562	0.113708	0.11394	0.107244	0.119206	0.105925	0.111535	0.103741	0.112689	0.106348	0.112607	0.116176	0.107906	0.125677	0.119985	0.119256	0.104919	0.104865	0.117443	0.117909	0	0.0797834	0.0878654	0.0912715	0.0913091	0.0902643	0.0988661
Omo II	0.0943448	0.0968377	0.0887276	0.0888228	0.0664759	0.0847846	0.0925677	0.0837621	0.0912282	0.0958098	0.0871926	0.101954	0.0897279	0.0898943	0.0779481	0.0897099	0.0872154	0.0868826	0.0887714	0.0894016	0.0970586	0.0919169	0.0907771	0.078093	0.0736057	0.0865245	0.0926367	0.0797834	0	0.0754274	0.0681481	0.0682493	0.0672295	0.0758914
Irhoud 1	0.0591211	0.0737465	0.039547	0.0539458	0.0760604	0.0954776	0.107035	0.0963402	0.0987294	0.102505	0.0963324	0.104669	0.097254	0.106084	0.101177	0.106108	0.103434	0.09913	0.0932362	0.102386	0.108542	0.102533	0.106064	0.099224	0.0883673	0.0928755	0.0803712	0.0878654	0.0754274	0	0.0752702	0.0749771	0.0741681	0.0858954
vLCA1	0.0694925	0.0842168	0.0878539	0.0879244	0.0233279	0.0343407	0.0468122	0.0307881	0.0378574	0.0390601	0.0314288	0.0447604	0.0304746	0.0366781	0.0305548	0.0373794	0.0372915	0.0395698	0.04268	0.0360655	0.0508776	0.0468038	0.0423998	0.0437717	0.0370308	0.0490163	0.0748118	0.0912715	0.0681481	0.0752702	0	0.000779375	0.00590533	0.0156484
vLCA2	0.0692802	0.0840291	0.0875856	0.0877736	0.0235261	0.0341156	0.0467082	0.0307705	0.0378984	0.0390136	0.0314388	0.0446057	0.0304085	0.0367843	0.0309723	0.0376569	0.0372963	0.0393301	0.0423055	0.0362258	0.0508925	0.0467682	0.0423966	0.0438996	0.0369211	0.0489648	0.0744415	0.0913091	0.0682493	0.0749771	0.000779375	0	0.00610482	0.0156195
vLCA1b	0.0680496	0.082105	0.0859363	0.0855179	0.021365	0.0389235	0.0515231	0.034701	0.0416046	0.041371	0.0337497	0.0468875	0.0327289	0.0395238	0.0320389	0.0385051	0.0400026	0.0399709	0.0434951	0.0368001	0.0510022	0.0463347	0.0436259	0.0424572	0.0366037	0.0471923	0.0765884	0.0902643	0.0672295	0.0741681	0.00590533	0.00610482	0	0.0171444
vLCA2b	0.0778694	0.0889466	0.0966911	0.09741	0.035106	0.0287959	0.0414452	0.0217671	0.0337742	0.0286511	0.0202239	0.0329328	0.0202121	0.0257988	0.0225469	0.0252347	0.0250674	0.0267861	0.0329988	0.0234691	0.0388505	0.0346855	0.0289916	0.0359117	0.030174	0.0423877	0.0789603	0.0988661	0.0758914	0.0858954	0.0156484	0.0156195	0.0171444	0
	Shortest distance				Shortest distance to the exclusion of the vLCAs
ES11693	0.0744415	vLCA2			0.0782389	San
LH 18	0.0797834	Omo II			0.0797834	Omo II
Omo II	0.0664759	early H. sapiens			0.0664759	early H. sapiens
Irhoud 1	0.039547	South Europe Neandertal			0.039547	South Europe Neandertal
vLCA1	0.000779375	vLCA2			0.0233279	early H. sapiens
vLCA2	0.000779375	vLCA1			0.0235261	early H. sapiens
vLCA1b	0.00590533	vLCA1			0.021365	early H. sapiens
vLCA2b	0.0156195	vLCA1 and 2			0.0202121	East Africa
vLCAs shortest distance to Neandertals
vLCA1	0.0694925	Early Neandertal
vLCA2	0.0692802	Early Neandertal
vLCA1b	0.0680496	Early Neandertal
vLCA2b	0.0778694	Early Neandertal
vLCAs shortest distance to current H. sapiens
vLCA1	0.0304746	South Africa
vLCA2	0.0304085	South Africa
vLCA1b	0.0320389	Papua
vLCA2b	0.0202121	East Africa
