# Supplementary material for: Deciphering African late middle Pleistocene hominin diversity and the origin of our species
Source: Nat Commun. 2019 Sep 10;10:3406. doi: 10.1038/s41467-019-11213-w (PMC6736881; doi:10.1038/s41467-019-11213-w)
Supplement: Supplementary file 6 — Supplementary Data 3 [file 41467_2019_11213_MOESM6_ESM.xlsx]

## Sheet: SuppData3
Supplementary Data 5. Euclidean distances between group means of BgPCA analysis C
	Early Neandertal	Near East Neandertal	South Europe Neandertal	West Europe Neandertal	Early H. sapiens	San	Khoikhoi	Pygmy Bayaka	Pygmy Mbuti	Central Africa	East Africa	West Africa	South Africa	Nilotic	Papua	Australia	North Africa	South Europe	North Europe	South Asia	South East Asia	East Asia-Japan	East Asia-China	Inuit-Greenland	Inuit-Alaska	North America	Florisbad	ES11693	Irhoud 1	vLCA1	vLCA2	vLCA1b	vLCA2b
Early Neandertal	0	0.055862	0.0517327	0.0554919	0.0751558	0.112007	0.119604	0.10674	0.102665	0.107559	0.10393	0.11139	0.106333	0.111568	0.106263	0.110135	0.115127	0.112223	0.106843	0.112837	0.112279	0.108946	0.11159	0.113733	0.104145	0.09876	0.0886409	0.0917922	0.0721981	0.0763628	0.0763574	0.0738722	0.0899523
Near East Neandertal	0.055862	0	0.0553436	0.0478175	0.0735135	0.110458	0.115285	0.100662	0.104965	0.0999187	0.100858	0.104875	0.103263	0.10299	0.0979961	0.101462	0.105829	0.10217	0.101042	0.104856	0.102799	0.101173	0.101502	0.103374	0.0929359	0.0890564	0.0971183	0.103209	0.0828135	0.073226	0.0732882	0.0694934	0.0832777
South Europe Neandertal	0.0517327	0.0553436	0	0.0561354	0.0703049	0.111956	0.120394	0.112451	0.112655	0.113484	0.110379	0.117142	0.111416	0.11689	0.107182	0.113324	0.112614	0.108325	0.103534	0.110962	0.110954	0.109202	0.109374	0.114238	0.104535	0.0990378	0.090656	0.101834	0.0727188	0.0776696	0.077542	0.0741558	0.0907309
West Europe Neandertal	0.0554919	0.0478175	0.0561354	0	0.0744153	0.116293	0.121811	0.105606	0.107052	0.10846	0.106285	0.112447	0.108141	0.112842	0.104605	0.110185	0.116442	0.112155	0.108186	0.110894	0.113086	0.111438	0.115409	0.12066	0.110391	0.101947	0.102191	0.0980792	0.0737799	0.0784985	0.0785862	0.0756118	0.0914496
Early H. sapiens	0.0751558	0.0735135	0.0703049	0.0744153	0	0.0703763	0.0768605	0.0703326	0.0720221	0.0720159	0.0679029	0.0757051	0.070298	0.0728049	0.0632333	0.069617	0.0741023	0.0746557	0.0710336	0.0700519	0.0771147	0.0748811	0.0789926	0.0809812	0.0786157	0.0697477	0.0521181	0.060454	0.0479614	0.0301188	0.030226	0.0272475	0.0477586
San	0.112007	0.110458	0.111956	0.116293	0.0703763	0	0.0204351	0.0339675	0.0468574	0.0328705	0.0314264	0.0343133	0.0275042	0.0355348	0.0410014	0.0370816	0.0283306	0.0391791	0.0349185	0.0344112	0.0408436	0.0379843	0.0425758	0.0587566	0.0599439	0.0553692	0.0692438	0.0668179	0.0868532	0.0459582	0.0457117	0.0512379	0.0341529
Khoikhoi	0.119604	0.115285	0.120394	0.121811	0.0768605	0.0204351	0	0.0341254	0.0498266	0.0313388	0.0338683	0.0355684	0.0302952	0.0317016	0.0390038	0.035113	0.026487	0.0401107	0.0426151	0.0318632	0.0433627	0.0418567	0.0432516	0.0623718	0.0639574	0.0618272	0.0771722	0.0750796	0.0987579	0.0524895	0.0523694	0.057637	0.039161
Pygmy Bayaka	0.10674	0.100662	0.112451	0.105606	0.0703326	0.0339675	0.0341254	0	0.0398826	0.0207523	0.0201985	0.0232255	0.0298117	0.0242162	0.0336187	0.0272267	0.036115	0.0453018	0.0439189	0.0385679	0.0418325	0.0390147	0.0476322	0.0603487	0.0572836	0.0522351	0.0750031	0.0638696	0.0870144	0.04341	0.0435045	0.0481798	0.0319912
Pygmy Mbuti	0.102665	0.104965	0.112655	0.107052	0.0720221	0.0468574	0.0498266	0.0398826	0	0.0435955	0.0434952	0.0455749	0.0462107	0.0462608	0.0594007	0.0553747	0.0577313	0.0624087	0.0555246	0.056086	0.0655055	0.0604674	0.0699464	0.0785916	0.0742558	0.0696908	0.0699585	0.0567145	0.0900006	0.0501276	0.0498683	0.0566295	0.0482608
Central Africa	0.107559	0.0999187	0.113484	0.10846	0.0720159	0.0328705	0.0313388	0.0207523	0.0435955	0	0.0188771	0.0161011	0.0231803	0.0154565	0.0347138	0.0228121	0.0290262	0.0360396	0.0382412	0.0321759	0.0341163	0.0319062	0.0386549	0.0513972	0.0496812	0.046809	0.0759229	0.0701903	0.0924144	0.0442334	0.0441839	0.0481511	0.0280878
East Africa	0.10393	0.100858	0.110379	0.106285	0.0679029	0.0314264	0.0338683	0.0201985	0.0434952	0.0188771	0	0.0224906	0.0217985	0.0251046	0.030511	0.0260375	0.0343965	0.0410735	0.0412882	0.0342427	0.0401047	0.0383727	0.0452466	0.0549057	0.054252	0.0498813	0.0733357	0.0675019	0.0857542	0.041147	0.041223	0.0451168	0.0279937
West Africa	0.11139	0.104875	0.117142	0.112447	0.0757051	0.0343133	0.0355684	0.0232255	0.0455749	0.0161011	0.0224906	0	0.0249197	0.023349	0.0404121	0.0265501	0.0329724	0.0376563	0.037685	0.0365477	0.035176	0.0337991	0.0434105	0.0562232	0.0549334	0.0498413	0.0789499	0.0709466	0.0929116	0.0489893	0.0488814	0.0528141	0.0334118
South Africa	0.106333	0.103263	0.111416	0.108141	0.070298	0.0275042	0.0302952	0.0298117	0.0462107	0.0231803	0.0217985	0.0249197	0	0.0313749	0.0360755	0.0308948	0.0335991	0.0358589	0.0356331	0.031655	0.0383093	0.0368035	0.0431254	0.0589255	0.0583368	0.0518223	0.0725951	0.0685126	0.0864651	0.044137	0.0440277	0.0482217	0.0302496
Nilotic	0.111568	0.10299	0.11689	0.112842	0.0728049	0.0355348	0.0317016	0.0242162	0.0462608	0.0154565	0.0251046	0.023349	0.0313749	0	0.0318086	0.0224572	0.029114	0.0377279	0.0421269	0.0319469	0.0341114	0.0339294	0.0392674	0.0489256	0.0493877	0.0462359	0.0762744	0.0706818	0.0954985	0.0461807	0.0462175	0.0498375	0.0302254
Papua	0.106263	0.0979961	0.107182	0.104605	0.0632333	0.0410014	0.0390038	0.0336187	0.0594007	0.0347138	0.030511	0.0404121	0.0360755	0.0318086	0	0.0253588	0.0347559	0.0408217	0.047428	0.0302384	0.0408958	0.0441911	0.044532	0.0552317	0.0581276	0.05118	0.0733056	0.072088	0.0844226	0.0409374	0.0413549	0.0426502	0.0291806
Australia	0.110135	0.101462	0.113324	0.110185	0.069617	0.0370816	0.035113	0.0272267	0.0553747	0.0228121	0.0260375	0.0265501	0.0308948	0.0224572	0.0253588	0	0.0265262	0.032808	0.0388961	0.0318931	0.0278121	0.0288564	0.0325769	0.0438707	0.0464582	0.0424507	0.0737104	0.0723277	0.0907743	0.0442484	0.0444173	0.0465047	0.0272371
North Africa	0.115127	0.105829	0.112614	0.116442	0.0741023	0.0283306	0.026487	0.036115	0.0577313	0.0290262	0.0343965	0.0329724	0.0335991	0.029114	0.0347559	0.0265262	0	0.024641	0.0315223	0.0266709	0.0298527	0.0292067	0.0293368	0.0496329	0.0515755	0.0500619	0.0763932	0.0794618	0.0966158	0.0490617	0.0489085	0.0521008	0.0312981
South Europe	0.112223	0.10217	0.108325	0.112155	0.0746557	0.0391791	0.0401107	0.0453018	0.0624087	0.0360396	0.0410735	0.0376563	0.0358589	0.0377279	0.0408217	0.032808	0.024641	0	0.0183704	0.024531	0.0267428	0.0292805	0.0299014	0.0506055	0.0506121	0.0449172	0.0800415	0.0844559	0.0948788	0.0510858	0.0508051	0.0526737	0.0329146
North Europe	0.106843	0.101042	0.103534	0.108186	0.0710336	0.0349185	0.0426151	0.0439189	0.0555246	0.0382412	0.0412882	0.037685	0.0356331	0.0421269	0.047428	0.0388961	0.0315223	0.0183704	0	0.0305895	0.030623	0.0292459	0.0359903	0.0545392	0.0517349	0.0435116	0.0744163	0.0759819	0.0868176	0.0476184	0.0471582	0.0501233	0.032467
South Asia	0.112837	0.104856	0.110962	0.110894	0.0700519	0.0344112	0.0318632	0.0385679	0.056086	0.0321759	0.0342427	0.0365477	0.031655	0.0319469	0.0302384	0.0318931	0.0266709	0.024531	0.0305895	0	0.035377	0.0379271	0.0402031	0.056271	0.0581636	0.0497573	0.077545	0.0778955	0.093076	0.0469898	0.0468773	0.0496706	0.0307057
South East Asia	0.112279	0.102799	0.110954	0.113086	0.0771147	0.0408436	0.0433627	0.0418325	0.0655055	0.0341163	0.0401047	0.035176	0.0383093	0.0341114	0.0408958	0.0278121	0.0298527	0.0267428	0.030623	0.035377	0	0.0127338	0.0181832	0.0356553	0.0351129	0.030107	0.0782588	0.0782832	0.0962276	0.0521742	0.0520776	0.0534474	0.0341237
East Asia-Japan	0.108946	0.101173	0.109202	0.111438	0.0748811	0.0379843	0.0418567	0.0390147	0.0604674	0.0319062	0.0383727	0.0337991	0.0368035	0.0339294	0.0441911	0.0288564	0.0292067	0.0292805	0.0292459	0.0379271	0.0127338	0	0.0184674	0.0361989	0.0333342	0.0310535	0.0735141	0.0735793	0.094088	0.0492829	0.0491007	0.0511963	0.0321989
East Asia-China	0.11159	0.101502	0.109374	0.115409	0.0789926	0.0425758	0.0432516	0.0476322	0.0699464	0.0386549	0.0452466	0.0434105	0.0431254	0.0392674	0.044532	0.0325769	0.0293368	0.0299014	0.0359903	0.0402031	0.0181832	0.0184674	0	0.0352882	0.0328115	0.0364639	0.0789785	0.0842928	0.100089	0.0543442	0.0542377	0.0554935	0.0374106
Inuit-Greenland	0.113733	0.103374	0.114238	0.12066	0.0809812	0.0587566	0.0623718	0.0603487	0.0785916	0.0513972	0.0549057	0.0562232	0.0589255	0.0489256	0.0552317	0.0438707	0.0496329	0.0506055	0.0545392	0.056271	0.0356553	0.0361989	0.0352882	0	0.0233013	0.0289453	0.0780183	0.0847752	0.102201	0.0607865	0.0608188	0.0604642	0.0481479
Inuit-Alaska	0.104145	0.0929359	0.104535	0.110391	0.0786157	0.0599439	0.0639574	0.0572836	0.0742558	0.0496812	0.054252	0.0549334	0.0583368	0.0493877	0.0581276	0.0464582	0.0515755	0.0506121	0.0517349	0.0581636	0.0351129	0.0333342	0.0328115	0.0233013	0	0.0245315	0.0783963	0.0816172	0.0994425	0.0568699	0.0568159	0.0566005	0.0456492
North America	0.09876	0.0890564	0.0990378	0.101947	0.0697477	0.0553692	0.0618272	0.0522351	0.0696908	0.046809	0.0498813	0.0498413	0.0518223	0.0462359	0.05118	0.0424507	0.0500619	0.0449172	0.0435116	0.0497573	0.030107	0.0310535	0.0364639	0.0289453	0.0245315	0	0.0729071	0.072242	0.0868486	0.0486836	0.0486319	0.0480451	0.0379989
Florisbad	0.0886409	0.0971183	0.090656	0.102191	0.0521181	0.0692438	0.0771722	0.0750031	0.0699585	0.0759229	0.0733357	0.0789499	0.0725951	0.0762744	0.0733056	0.0737104	0.0763932	0.0800415	0.0744163	0.077545	0.0782588	0.0735141	0.0789785	0.0780183	0.0783963	0.0729071	0	0.0550921	0.0725479	0.0502549	0.0501785	0.0512824	0.0589552
ES11693	0.0917922	0.103209	0.101834	0.0980792	0.060454	0.0668179	0.0750796	0.0638696	0.0567145	0.0701903	0.0675019	0.0709466	0.0685126	0.0706818	0.072088	0.0723277	0.0794618	0.0844559	0.0759819	0.0778955	0.0782832	0.0735793	0.0842928	0.0847752	0.0816172	0.072242	0.0550921	0	0.0700773	0.0522676	0.0522813	0.0555965	0.0604438
Irhoud 1	0.0721981	0.0828135	0.0727188	0.0737799	0.0479614	0.0868532	0.0987579	0.0870144	0.0900006	0.0924144	0.0857542	0.0929116	0.0864651	0.0954985	0.0844226	0.0907743	0.0966158	0.0948788	0.0868176	0.093076	0.0962276	0.094088	0.100089	0.102201	0.0994425	0.0868486	0.0725479	0.0700773	0	0.057565	0.0576161	0.0558052	0.0718438
vLCA1	0.0763628	0.073226	0.0776696	0.0784985	0.0301188	0.0459582	0.0524895	0.04341	0.0501276	0.0442334	0.041147	0.0489893	0.044137	0.0461807	0.0409374	0.0442484	0.0490617	0.0510858	0.0476184	0.0469898	0.0521742	0.0492829	0.0543442	0.0607865	0.0568699	0.0486836	0.0502549	0.0522676	0.057565	0	0.000886939	0.00731278	0.0203017
vLCA2	0.0763574	0.0732882	0.077542	0.0785862	0.030226	0.0457117	0.0523694	0.0435045	0.0498683	0.0441839	0.041223	0.0488814	0.0440277	0.0462175	0.0413549	0.0444173	0.0489085	0.0508051	0.0471582	0.0468773	0.0520776	0.0491007	0.0542377	0.0608188	0.0568159	0.0486319	0.0501785	0.0522813	0.0576161	0.000886939	0	0.00762108	0.0202085
vLCA1b	0.0738722	0.0694934	0.0741558	0.0756118	0.0272475	0.0512379	0.057637	0.0481798	0.0566295	0.0481511	0.0451168	0.0528141	0.0482217	0.0498375	0.0426502	0.0465047	0.0521008	0.0526737	0.0501233	0.0496706	0.0534474	0.0511963	0.0554935	0.0604642	0.0566005	0.0480451	0.0512824	0.0555965	0.0558052	0.00731278	0.00762108	0	0.0228888
vLCA2b	0.0899523	0.0832777	0.0907309	0.0914496	0.0477586	0.0341529	0.039161	0.0319912	0.0482608	0.0280878	0.0279937	0.0334118	0.0302496	0.0302254	0.0291806	0.0272371	0.0312981	0.0329146	0.032467	0.0307057	0.0341237	0.0321989	0.0374106	0.0481479	0.0456492	0.0379989	0.0589552	0.0604438	0.0718438	0.0203017	0.0202085	0.0228888	0
	Shortest distance				Shortest distance to the exclusion of the vLCAs
Florisbad	0.0501785	vLCA2			0.0521181	early H. sapiens
KNM-ES 11693	0.0522676	vLCA1 and 2			0.0550921	Florisbad
Irhoud1	0.0479614	early H. sapiens			0.0479614	early H. sapiens
vLCA1	0.000886939	vLCA1			0.0301188	early H. sapiens
vLCA2	0.000886939	vLCA2			0.030226	early H. sapiens
vLCA1b	0.00731278	vLCA1			0.0272475	early H. sapiens
vLCA2b	0.0202085	vLCA2			0.0272371	Australia
vLCAs shortest distance to Neandertals
vLCA1	0.073226	Near East Neandertal
vLCA2	0.0732882	Near East Neandertal
vLCA1b	0.0694934	Near East Neandertal
vLCA2b	0.0832777	Near East Neandertal
vLCAs shortest distance to current H. sapiens
vLCA1	0.0409374	Papua
vLCA2	0.041223	East Africa
vLCA1b	0.0426502	Papua
vLCA2b	0.0272371	Australia
