# Supplementary material for: Deciphering African late middle Pleistocene hominin diversity and the origin of our species
Source: Nat Commun. 2019 Sep 10;10:3406. doi: 10.1038/s41467-019-11213-w (PMC6736881; doi:10.1038/s41467-019-11213-w)
Supplement: Supplementary file 7 — Supplementary Data 4 [file 41467_2019_11213_MOESM7_ESM.xlsx]

## Sheet: SuppData4
Supplementary Data 6. Euclidean distances between group means of BgPCA analysis D
	Early Neandertal	Near East Neandertal	South Europe Neandertal	West Europe Neandertal	Early H. sapiens	San	Khoikhoi	Pygmy Bayaka	Pygmy Mbuti	Central Africa	East Africa	West Africa	South Africa	Nilotic	Papua	Australia	North Africa	South Europe	North Europe	South Asia	South East Asia	East Asia-Japan	East Asia-China	Inuit-Greenland	Inuit-Alaska	North America	Florisbad	ES11693	LH 18	Omo II	Irhoud 1	vLCA1	vLCA2	vLCA1b	vLCA2b
Early Neandertal	0	0.0527527	0.0433663	0.0614886	0.0629046	0.0783132	0.0852465	0.0753015	0.0788844	0.0811469	0.0757024	0.0805137	0.0781553	0.0839474	0.0813402	0.0830708	0.0815739	0.0796585	0.0756954	0.0829262	0.0885209	0.0810324	0.0857242	0.0838165	0.0735567	0.0780452	0.0724141	0.0731619	0.105434	0.0751366	0.0521278	0.0582805	0.0580579	0.0574489	0.0669288
Near East Neandertal	0.0527527	0	0.0520992	0.0603499	0.0842048	0.0982866	0.104699	0.0886772	0.095498	0.0907361	0.0908729	0.0923389	0.0932293	0.0986732	0.0964102	0.0965256	0.0993242	0.0938084	0.0903883	0.0995095	0.101846	0.0940119	0.0998175	0.096588	0.0836396	0.0860791	0.0979928	0.0813274	0.115289	0.0864798	0.072091	0.0781825	0.0780545	0.0768239	0.0840225
South Europe Neandertal	0.0433663	0.0520992	0	0.0479713	0.0792566	0.0979344	0.106313	0.0938456	0.0977962	0.0995759	0.0963687	0.0997445	0.0988136	0.104163	0.102437	0.103534	0.10253	0.0986036	0.0925083	0.10378	0.105101	0.0971677	0.103575	0.100855	0.086264	0.0897351	0.0913216	0.082263	0.108664	0.0792632	0.0475751	0.0772898	0.0770215	0.076161	0.0865027
West Europe Neandertal	0.0614886	0.0603499	0.0479713	0	0.0869209	0.104898	0.114262	0.0939119	0.0968342	0.101961	0.0989454	0.105363	0.101785	0.106257	0.105327	0.106124	0.108219	0.108049	0.103886	0.111163	0.113447	0.102608	0.111318	0.103895	0.0902467	0.0988956	0.0976401	0.0959391	0.0958319	0.0734005	0.0601323	0.0833341	0.083256	0.0827491	0.092628
Early H. sapiens	0.0629046	0.0842048	0.0792566	0.0869209	0	0.047657	0.0535718	0.0460552	0.0532455	0.0508711	0.0470696	0.052033	0.049119	0.046992	0.0434413	0.0471662	0.0475594	0.0505215	0.0507631	0.0485258	0.052526	0.0482976	0.048468	0.0500674	0.0448937	0.0476898	0.0394581	0.0757234	0.112561	0.0644893	0.0718404	0.021139	0.0211962	0.0187075	0.0304349
San	0.0783132	0.0982866	0.0979344	0.104898	0.047657	0	0.0200377	0.0282926	0.0406126	0.0349852	0.0276916	0.0333741	0.0253259	0.0309256	0.0314686	0.0344081	0.0204234	0.0346036	0.036802	0.0322425	0.0459323	0.0411005	0.0356864	0.0458183	0.0444878	0.0528367	0.0487928	0.0733072	0.107982	0.0766793	0.0842089	0.0326241	0.0324475	0.0364053	0.0267324
Khoikhoi	0.0852465	0.104699	0.106313	0.114262	0.0535718	0.0200377	0	0.033532	0.0455554	0.0375861	0.0344033	0.0357308	0.0345222	0.0325611	0.0337787	0.0385256	0.0245666	0.0406642	0.0447537	0.0346827	0.0486826	0.0481512	0.0376941	0.0516711	0.0505651	0.058761	0.0514543	0.0759876	0.113942	0.083846	0.0933981	0.0401352	0.0400509	0.0438957	0.0341167
Pygmy Bayaka	0.0753015	0.0886772	0.0938456	0.0939119	0.0460552	0.0282926	0.033532	0	0.0269815	0.0230613	0.0199696	0.0261989	0.0259996	0.0210576	0.0268536	0.0273669	0.0266831	0.0421637	0.0445184	0.0354105	0.0467821	0.0393031	0.0392321	0.0442825	0.0396931	0.0503232	0.0468558	0.0732271	0.101841	0.0687631	0.0814509	0.0280814	0.0282522	0.0318708	0.0237092
Pygmy Mbuti	0.0788844	0.095498	0.0977962	0.0968342	0.0532455	0.0406126	0.0455554	0.0269815	0	0.0359373	0.0322114	0.0395331	0.0377669	0.0326296	0.0421885	0.0420416	0.0406195	0.0525273	0.0527699	0.0467322	0.0581703	0.0517584	0.0528397	0.055848	0.0520107	0.0627717	0.0475349	0.0810595	0.104441	0.0762647	0.0876028	0.0383148	0.0383398	0.0425516	0.0373281
Central Africa	0.0811469	0.0907361	0.0995759	0.101961	0.0508711	0.0349852	0.0375861	0.0230613	0.0359373	0	0.0197701	0.0199377	0.0237156	0.0186035	0.031708	0.030272	0.0291312	0.0425064	0.0476797	0.0354388	0.0467961	0.0416053	0.0390329	0.0463815	0.0429125	0.0524641	0.0551953	0.0796029	0.108438	0.0804347	0.0894024	0.0352662	0.0353556	0.0373493	0.0272334
East Africa	0.0757024	0.0908729	0.0963687	0.0989454	0.0470696	0.0276916	0.0344033	0.0199696	0.0322114	0.0197701	0	0.0222605	0.0179046	0.0196532	0.0236627	0.0254322	0.0233158	0.0361872	0.0421534	0.0298133	0.0445692	0.0373872	0.0376371	0.0397457	0.0400378	0.050067	0.0513155	0.0764195	0.103955	0.073623	0.083937	0.0299497	0.0300759	0.0323093	0.0215517
West Africa	0.0805137	0.0923389	0.0997445	0.105363	0.052033	0.0333741	0.0357308	0.0261989	0.0395331	0.0199377	0.0222605	0	0.0254331	0.0271194	0.0325112	0.0278117	0.028047	0.0358376	0.0391337	0.030191	0.0381535	0.0350434	0.034773	0.0476112	0.0459541	0.0477855	0.0577994	0.0764645	0.113825	0.0857788	0.0889625	0.0368778	0.0368702	0.0386782	0.0271709
South Africa	0.0781553	0.0932293	0.0988136	0.101785	0.049119	0.0253259	0.0345222	0.0259996	0.0377669	0.0237156	0.0179046	0.0254331	0	0.0257457	0.0276354	0.0268065	0.0228162	0.0323212	0.0390645	0.0287135	0.0440658	0.0368168	0.0365221	0.0412202	0.0425722	0.0505214	0.0545513	0.0809704	0.104185	0.0787252	0.087268	0.0333324	0.0333374	0.0353801	0.0238925
Nilotic	0.0839474	0.0986732	0.104163	0.106257	0.046992	0.0309256	0.0325611	0.0210576	0.0326296	0.0186035	0.0196532	0.0271194	0.0257457	0	0.0225736	0.0247345	0.0226518	0.0403761	0.0471959	0.0310174	0.0438367	0.0391862	0.0344013	0.0386892	0.0391796	0.0509012	0.0486654	0.082007	0.109293	0.0766963	0.0922436	0.0325941	0.0328117	0.0350128	0.0241518
Papua	0.0813402	0.0964102	0.102437	0.105327	0.0434413	0.0314686	0.0337787	0.0268536	0.0421885	0.031708	0.0236627	0.0325112	0.0276354	0.0225736	0	0.0167153	0.021646	0.033049	0.0410671	0.0246306	0.0361359	0.0333342	0.028513	0.0330945	0.0360511	0.0428932	0.0490555	0.0813754	0.112464	0.0734187	0.0907087	0.0307046	0.0310893	0.0316641	0.0214376
Australia	0.0830708	0.0965256	0.103534	0.106124	0.0471662	0.0344081	0.0385256	0.0273669	0.0420416	0.030272	0.0254322	0.0278117	0.0268065	0.0247345	0.0167153	0	0.0223199	0.0320503	0.0388021	0.023215	0.0298632	0.0271839	0.0248987	0.0345064	0.0377596	0.0406664	0.052162	0.0848577	0.112817	0.0779727	0.0930602	0.0339115	0.0342492	0.0345409	0.0230616
North Africa	0.0815739	0.0993242	0.10253	0.108219	0.0475594	0.0204234	0.0245666	0.0266831	0.0406195	0.0291312	0.0233158	0.028047	0.0228162	0.0226518	0.021646	0.0223199	0	0.0285746	0.0364015	0.0215282	0.0374537	0.0323467	0.0259955	0.0370349	0.0399668	0.0477889	0.0495253	0.0810286	0.110456	0.0791031	0.0915807	0.0328236	0.0328541	0.035076	0.0218591
South Europe	0.0796585	0.0938084	0.0986036	0.108049	0.0505215	0.0346036	0.0406642	0.0421637	0.0525273	0.0425064	0.0361872	0.0358376	0.0323212	0.0403761	0.033049	0.0320503	0.0285746	0	0.0167313	0.0259619	0.0296704	0.0271535	0.0256521	0.0392939	0.0402886	0.036928	0.0615389	0.0786387	0.120103	0.0839103	0.090612	0.0391926	0.0389981	0.0391273	0.0281251
North Europe	0.0756954	0.0903883	0.0925083	0.103886	0.0507631	0.036802	0.0447537	0.0445184	0.0527699	0.0476797	0.0421534	0.0391337	0.0390645	0.0471959	0.0410671	0.0388021	0.0364015	0.0167313	0	0.0328793	0.0308985	0.02995	0.0311754	0.0470317	0.0428711	0.0350289	0.0619721	0.0740129	0.122736	0.0837128	0.0844206	0.0398336	0.0395089	0.04016	0.031877
South Asia	0.0829262	0.0995095	0.10378	0.111163	0.0485258	0.0322425	0.0346827	0.0354105	0.0467322	0.0354388	0.0298133	0.030191	0.0287135	0.0310174	0.0246306	0.023215	0.0215282	0.0259619	0.0328793	0	0.0294924	0.0280167	0.0258108	0.0379892	0.0433975	0.0403606	0.0573519	0.0865354	0.117071	0.0853031	0.0945125	0.036992	0.0370609	0.0376665	0.0254536
South East Asia	0.0885209	0.101846	0.105101	0.113447	0.052526	0.0459323	0.0486826	0.0467821	0.0581703	0.0467961	0.0445692	0.0381535	0.0440658	0.0438367	0.0361359	0.0298632	0.0374537	0.0296704	0.0308985	0.0294924	0	0.0207997	0.019257	0.0420062	0.0417278	0.0273216	0.0631189	0.0865554	0.130397	0.0882271	0.0968746	0.0446671	0.0447401	0.0438038	0.0346839
East Asia-Japan	0.0810324	0.0940119	0.0971677	0.102608	0.0482976	0.0411005	0.0481512	0.0393031	0.0517584	0.0416053	0.0373872	0.0350434	0.0368168	0.0391862	0.0333342	0.0271839	0.0323467	0.0271535	0.02995	0.0280167	0.0207997	0	0.020436	0.0316637	0.0335915	0.0261566	0.0571902	0.0826417	0.119081	0.0784428	0.0888591	0.0378441	0.0378835	0.0370461	0.0279539
East Asia-China	0.0857242	0.0998175	0.103575	0.111318	0.048468	0.0356864	0.0376941	0.0392321	0.0528397	0.0390329	0.0376371	0.034773	0.0365221	0.0344013	0.028513	0.0248987	0.0259955	0.0256521	0.0311754	0.0258108	0.019257	0.020436	0	0.0345078	0.0339057	0.032784	0.0551712	0.0838438	0.123752	0.083009	0.0954778	0.038275	0.0383316	0.0382789	0.0272966
Inuit-Greenland	0.0838165	0.096588	0.100855	0.103895	0.0500674	0.0458183	0.0516711	0.0442825	0.055848	0.0463815	0.0397457	0.0476112	0.0412202	0.0386892	0.0330945	0.0345064	0.0370349	0.0392939	0.0470317	0.0379892	0.0420062	0.0316637	0.0345078	0	0.0243691	0.0371815	0.056592	0.0881328	0.10721	0.0671101	0.0903764	0.040887	0.0410818	0.039862	0.0336212
Inuit-Alaska	0.0735567	0.0836396	0.086264	0.0902467	0.0448937	0.0444878	0.0505651	0.0396931	0.0520107	0.0429125	0.0400378	0.0459541	0.0425722	0.0391796	0.0360511	0.0377596	0.0399668	0.0402886	0.0428711	0.0433975	0.0417278	0.0335915	0.0339057	0.0243691	0	0.031699	0.0521839	0.0765942	0.104326	0.0591642	0.0792514	0.0333637	0.0334519	0.0325656	0.0296066
North America	0.0780452	0.0860791	0.0897351	0.0988956	0.0476898	0.0528367	0.058761	0.0503232	0.0627717	0.0524641	0.050067	0.0477855	0.0505214	0.0509012	0.0428932	0.0406664	0.0477889	0.036928	0.0350289	0.0403606	0.0273216	0.0261566	0.032784	0.0371815	0.031699	0	0.063114	0.0783329	0.123325	0.0752846	0.0835204	0.041662	0.0416947	0.0393524	0.0362541
Florisbad	0.0724141	0.0979928	0.0913216	0.0976401	0.0394581	0.0487928	0.0514543	0.0468558	0.0475349	0.0551953	0.0513155	0.0577994	0.0545513	0.0486654	0.0490555	0.052162	0.0495253	0.0615389	0.0619721	0.0573519	0.0631189	0.0571902	0.0551712	0.056592	0.0521839	0.063114	0	0.0761503	0.111764	0.0647055	0.0802426	0.0363679	0.0364818	0.0383838	0.0422964
ES11693	0.0731619	0.0813274	0.082263	0.0959391	0.0757234	0.0733072	0.0759876	0.0732271	0.0810595	0.0796029	0.0764195	0.0764645	0.0809704	0.082007	0.0813754	0.0848577	0.0810286	0.0786387	0.0740129	0.0865354	0.0865554	0.0826417	0.0838438	0.0881328	0.0765942	0.0783329	0.0761503	0	0.122035	0.0828649	0.0715745	0.0680433	0.0677721	0.0693279	0.0719629
LH 18	0.105434	0.115289	0.108664	0.0958319	0.112561	0.107982	0.113942	0.101841	0.104441	0.108438	0.103955	0.113825	0.104185	0.109293	0.112464	0.112817	0.110456	0.120103	0.122736	0.117071	0.130397	0.119081	0.123752	0.10721	0.104326	0.123325	0.111764	0.122035	0	0.0857535	0.101545	0.103146	0.103161	0.104534	0.106863
Omo II	0.0751366	0.0864798	0.0792632	0.0734005	0.0644893	0.0766793	0.083846	0.0687631	0.0762647	0.0804347	0.073623	0.0857788	0.0787252	0.0766963	0.0734187	0.0779727	0.0791031	0.0839103	0.0837128	0.0853031	0.0882271	0.0784428	0.083009	0.0671101	0.0591642	0.0752846	0.0647055	0.0828649	0.0857535	0	0.0649981	0.060544	0.060679	0.0604782	0.0676779
Irhoud 1	0.0521278	0.072091	0.0475751	0.0601323	0.0718404	0.0842089	0.0933981	0.0814509	0.0876028	0.0894024	0.083937	0.0889625	0.087268	0.0922436	0.0907087	0.0930602	0.0915807	0.090612	0.0844206	0.0945125	0.0968746	0.0888591	0.0954778	0.0903764	0.0792514	0.0835204	0.0802426	0.0715745	0.101545	0.0649981	0	0.068239	0.0680149	0.0679486	0.076909
vLCA1	0.0582805	0.0781825	0.0772898	0.0833341	0.021139	0.0326241	0.0401352	0.0280814	0.0383148	0.0352662	0.0299497	0.0368778	0.0333324	0.0325941	0.0307046	0.0339115	0.0328236	0.0391926	0.0398336	0.036992	0.0446671	0.0378441	0.038275	0.040887	0.0333637	0.041662	0.0363679	0.0680433	0.103146	0.060544	0.068239	0	0.000729127	0.00564414	0.0140553
vLCA2	0.0580579	0.0780545	0.0770215	0.083256	0.0211962	0.0324475	0.0400509	0.0282522	0.0383398	0.0353556	0.0300759	0.0368702	0.0333374	0.0328117	0.0310893	0.0342492	0.0328541	0.0389981	0.0395089	0.0370609	0.0447401	0.0378835	0.0383316	0.0410818	0.0334519	0.0416947	0.0364818	0.0677721	0.103161	0.060679	0.0680149	0.000729127	0	0.0058331	0.0141087
vLCA1b	0.0574489	0.0768239	0.076161	0.0827491	0.0187075	0.0364053	0.0438957	0.0318708	0.0425516	0.0373493	0.0323093	0.0386782	0.0353801	0.0350128	0.0316641	0.0345409	0.035076	0.0391273	0.04016	0.0376665	0.0438038	0.0370461	0.0382789	0.039862	0.0325656	0.0393524	0.0383838	0.0693279	0.104534	0.0604782	0.0679486	0.00564414	0.0058331	0	0.015101
vLCA2b	0.0669288	0.0840225	0.0865027	0.092628	0.0304349	0.0267324	0.0341167	0.0237092	0.0373281	0.0272334	0.0215517	0.0271709	0.0238925	0.0241518	0.0214376	0.0230616	0.0218591	0.0281251	0.031877	0.0254536	0.0346839	0.0279539	0.0272966	0.0336212	0.0296066	0.0362541	0.0422964	0.0719629	0.106863	0.0676779	0.076909	0.0140553	0.0141087	0.015101	0
	Shortest distance				Shortest distance to the exclusion of the vLCAs
Florisbad	0.0363679	vLCA1			0.0394581	early H. sapiens
ES11693	0.0677721	vLCA2			0.0715745	Irhoud 1
LH 18	0.0857535	Omo II			0.0857535	Omo II
Omo II	0.0591642	Inuit-Alaska			0.0591642	Inuits - Alaska
Irhoud 1	0.0475751	South Europe Neander			0.0475751	South Europe Neandertal
vLCA1	0.000729127	vLCA2			0.021139	early H. sapiens
vLCA2	0.000729127	vLCA1			0.0211962	early H. sapiens
vLCA1b	0.00564414	vLCA1			0.0187075	early H. sapiens
vLCA2b	0.0140553	vLCA1 and2			0.0214376	Papua
vLCAs shortest distance to Neandertals
vLCA1	0.0582805	Early Neandertal
vLCA2	0.0580579	Early Neandertal
vLCA1b	0.0574489	Early Neandertal
vLCA2b	0.0669288	Early Neandertal
vLCAs shortest distance to current H. sapiens
vLCA1	0.0280814	Pygmy Bayaka
vLCA2	0.0282522	Pygmy Bayaka
vLCA1b	0.0316641	Papua
vLCA2b	0.0214376	Papua
