# Supplementary material for: Deciphering African late middle Pleistocene hominin diversity and the origin of our species
Source: Nat Commun. 2019 Sep 10;10:3406. doi: 10.1038/s41467-019-11213-w (PMC6736881; doi:10.1038/s41467-019-11213-w)
Supplement: Supplementary file 22 — Source Data [file 41467_2019_11213_MOESM22_ESM.xlsx]

## Sheet: Full Data
Source Data File. 3D coordinates of the landmarks and semi-landmarks used to describe the specimens of the study, including the ancestral reconstructed coordinates of vLCAs 1, 2, 1b and 2b. The coordinates have been slided and reconstruted when necessary (see Methods). Analysis A to F are based on subsample of this dataset (see sheet 'Subsamples').
List of paired landmarks
	Left	18	19	20	21	22	23	24	25	94	95	96	97	98	99	100	101	102	103	104	105	106	107	108	109	110	111	112	113	114	115	116	117	118	119	120	121	122	123	124	125	126	127	128	129	130	131	132	133
	Right	10	11	12	13	14	15	16	17	26	27	28	29	30	31	32	33	34	35	36	37	38	39	40	41	42	43	44	45	46	47	48	49	50	51	52	53	54	55	56	57	58	59	60	61	62	63	64	65
3D coordinates per specimens
	X1.KNM.ER1470	X2.KNM.ER1470	X3.KNM.ER1470	X1.KNM.ER1813	X2.KNM.ER1813	X3.KNM.ER1813	X1.KNM.ER3733	X2.KNM.ER3733	X3.KNM.ER3733	X1.KNM.ER3883	X2.KNM.ER3883	X3.KNM.ER3883	X1.KNM.WT15000	X2.KNM.WT15000	X3.KNM.WT15000	X1.D2282	X2.D2282	X3.D2282	X1.D2700	X2.D2700	X3.D2700	X1.Saccopastore1	X2.Saccopastore1	X3.Saccopastore1	X1.EhringsdorfH	X2.EhringsdorfH	X3.EhringsdorfH	X1.Amud1	X2.Amud1	X3.Amud1	X1.Shanidar1	X2.Shanidar1	X3.Shanidar1	X1.Gibraltar1	X2.Gibraltar1	X3.Gibraltar1	X1.MonteCirceo	X2.MonteCirceo	X3.MonteCirceo	X1.LaChapelle.aux.Saints	X2.LaChapelle.aux.Saints	X3.LaChapelle.aux.Saints	X1.LaFerrassie1	X2.LaFerrassie1	X3.LaFerrassie1	X1.Qafzeh6	X2.Qafzeh6	X3.Qafzeh6	X1.Qafzeh9
1	-29,0795402510945	29,1871452281762	410,304168704532	-28,2072906507105	7,09097242251883	60,340320586908	79,9237976062422	12,0601587276925	21,0667610179114	-81,3506774880221	-15,4295425371915	9,99857903528807	-24,0875290988478	10,3075820281483	54,1635414494532	20,5659542108296	-15,3677911804364	60,9227409351653	51,8067092895508	22,9716815948486	48,6342697143555	-14,4063558555415	6,39010524533967	-73,8613204968522	-84,5484771733754	11,6368083960558	-17,62724876572	-25,4594116210938	-42,6649475097656	-815,284240722656	64,5733947753906	47,806999206543	20,8122444152832	-11,901330947876	22,3425827026367	-802,205871582031	256,764099121182	318,544799805008	171,796874999032	15,6138105392456	10,5529937744141	-815,037841796875	-0,0766351097949203	-31,0697727149024	-15,6930265422837	-14,476458557659	-84,0351791343774	-15,5513744407902	-4,51729969889902
2	-10,5185108238322	18,5874786372511	419,300994884317	-32,4236831773416	3,97654819482808	50,0656852701962	88,7506713779361	-14,5326003973713	15,9480609892207	-78,6647567733083	-31,8536110033064	10,083749771101	-29,4035987919049	-4,34992968262205	57,3568252322301	27,9627423367391	-34,324355609143	48,7589538468549	40,9655380249023	16,943416595459	61,8376617431641	13,7001857750905	0,533364300183329	-88,6979522663835	-90,0767922305901	19,1157322866904	-36,4831256050471	-46,8272857666016	-34,5557975769043	-800,512939453125	86,5979766845703	35,0002212524414	18,4500331878662	-12,3665838241577	4,23256587982178	-787,117065429688	254,723663331629	324,857421879028	157,327743523275	17,476900100708	1,07164001464844	-814,009338378906	0,657402628264126	-14,1139577284553	-25,7636922911813	-0,575885002980804	-92,4810562133648	-35,3008422850797	-5,38655033235439
3	25,9785376370826	-1,75624924511384	445,338748428275	-61,2698364290111	-4,69815826397253	32,3729171753454	79,8202667288005	-44,248271947478	16,5245437527935	-78,3245431665569	-77,2515148911854	5,2135283833343	-33,8856086743704	-27,8426055918156	57,3845214854773	38,2162513724305	-58,7134552061353	28,4736728673823	25,7432708740234	8,13223266601562	87,7021331787109	52,1029243452432	-3,76629233048269	-86,7386321995253	-83,5723929216336	34,0114787796516	-70,9299948817922	-56,6304168701172	-14,7931976318359	-764,013000488281	106,147308349609	-4,82882690429688	15,7798757553101	-12,6862773895264	-35,5529022216797	-782,936340332031	253,594635010429	335,661895750356	113,737838743401	18,7357730865479	-41,6316833496094	-787,532836914062	1,18618369744003	28,4685077665843	-47,9082450851416	23,8857517262644	-92,831398012125	-60,2742881783826	-9,06460190133564
4	59,0807228029473	-11,9668779353581	448,496582027889	-81,6227569563169	-8,38605594745015	25,9101848659878	97,0148849474896	-71,8997192305264	10,1526889832373	-83,9880749017168	-88,8904849021849	2,32161702131615	-38,8145904572667	-39,0288772542506	62,7210082993989	47,4669036833908	-81,5501022298492	21,4243621866353	23,9704570770264	7,06159734725952	100,339859008789	68,6754989609701	-3,15573382447677	-84,8962326043221	-81,9685199285788	40,6675615766787	-86,2557620407528	-67,7418518066406	-5,26722717285156	-748,230834960938	114,493057250977	-22,0500640869141	15,6257371902466	-13,1329431533813	-49,5591087341309	-776,909362792969	253,676971433632	338,230926513324	96,8716125488206	19,4957447052002	-56,5821151733398	-781,652465820312	5,28853273696556	41,7470283507687	-55,3123283388741	33,9494361867054	-98,2265319783415	-72,1812820407987	-10,8821999981507
5	58,3492736755541	-14,2882690422495	453,985443118026	-81,5033798189671	-8,79546355946436	24,9294834090313	93,6189269957971	-73,0654296852142	9,53742408942017	-75,9126167998029	-92,6063735040045	3,47806377318943	-38,1351280169255	-39,4061508205274	60,3416671753938	45,7488899225003	-81,2129898038349	17,5336666088879	17,1506004333496	3,3757791519165	100,658821105957	72,5384140005197	-4,00412321086855	-79,021621704363	-77,0290479800329	41,8461524687637	-89,136819296682	-63,7412414550781	-3,30270385742188	-745,168579101562	114,302337646484	-29,2247276306152	15,0667324066162	-12,8129320144653	-53,9945678710938	-782,20947265625	253,130691527216	334,5788879371	92,1243896479079	19,6137371063232	-66,2150268554688	-783,135559082031	6,858612535388	46,9423217791413	-53,9597129824798	37,7357635475479	-92,5819244388493	-72,8340911874839	-10,719515003034
6	16,8785705695767	-4,75541496584501	467,310729971489	-63,9633064250251	-6,15329980822163	21,5778141013685	73,3970184348378	-54,323558809929	12,3557481783002	-64,9596744320718	-82,8234272202349	5,53731218914245	-33,2677116363265	-34,7200088497207	53,4146499639236	35,7578887967979	-64,2808151246829	16,5391063688165	13,8412246704102	3,15338516235352	88,6288070678711	51,7355346751443	-2,54237175406187	-68,0305862453703	-71,287598958154	36,8797741547526	-76,8828262602843	-48,9989013671875	-8,54343414306641	-751,039672851562	104,821212768555	-24,2835845947266	14,8299875259399	-11,5530872344971	-45,1032180786133	-793,224731445312	253,72799682311	317,515502933785	98,9996337898274	18,1609306335449	-56,5398941040039	-797,282165527344	6,12324141958861	41,2943038959125	-40,6540107745331	33,9985046382794	-83,0317459096095	-64,4961547887147	-11,7669089956822
7	2,6796949005712	-5,20404148110188	478,316436761002	-29,591339121932	-2,1040809185484	-3,89878916176818	55,9350395207718	-54,0716446689637	12,6208444145141	-35,693394783309	-69,5708634233812	8,46333277890352	-24,6386432628565	-30,8489303606011	41,7318229647134	24,5360679631017	-49,716991424156	6,89324235623028	-1,94927203655243	-1,02244913578033	69,2468719482422	46,7226867693038	-3,36156273015342	-48,3810958871842	-54,2543311383459	31,2240780156834	-61,6619021552376	-33,9336547851562	-12,3370590209961	-752,974548339844	75,5436477661133	-27,1518325805664	15,2061491012573	-9,60338592529297	-41,7698516845703	-819,29931640625	253,629486084188	301,229064939317	100,935455324785	18,109619140625	-54,3337554931641	-822,194030761719	2,96778917155201	44,2927932745742	-14,2967386263245	38,3904075616728	-50,2460136423096	-50,7635078468561	-9,66681480034297
8	-44,6935836425766	4,40955901952669	482,20501623755	-6,03176426405144	0,860702468076916	4,9651056062956	6,8568263081138	-21,0544166583262	19,2506103511668	-3,2687225350011	-27,6644496931056	14,8801879868691	-5,77202987440582	-9,74783230042169	4,81155062234406	4,81763137333682	-4,69841146797508	1,8058175974225	-8,56709289550781	-0,417686462402344	26,4621887207031	24,2996521004832	-3,93253517024775	-6,57344436735577	-18,0252735959001	18,2071663510484	-28,6796893295209	18,3299179077148	-19,4820404052734	-747,514892578125	19,1537590026855	-21,8727970123291	12,7264728546143	-4,95983123779297	-30,1166076660156	-862,944213867188	253,947799682246	257,964965820592	119,479362487844	16,7902927398682	-50,0176544189453	-884,625122070312	7,32381009731511	37,793846131141	52,0440864521589	37,5640550157531	-20,0938763466211	-30,1092193556389	-5,39453857451838
9	-55,8054329329814	-6,28876800046207	506,879925484609	0,484833502052674	-3,5092691708094	-14,8242806657993	-15,0398206686542	-33,9154014621304	19,8682517999562	19,0874118805401	-32,5375747710014	13,7210168863206	-1,54090726354788	-18,9315738695313	-4,07123994781456	-1,49950174235919	2,76973157482127	-15,2871400336312	-27,2255973815918	-8,05472469329834	19,0353755950928	32,5165061966564	-4,26200342181808	17,976577758588	11,4359036553812	19,5578370237677	-31,5549915868978	45,5648498535156	-17,5149002075195	-738,00244140625	1,89264011383057	-48,2342872619629	10,195990562439	-2,38168382644653	-47,0025253295898	-887,186706542969	252,376876831117	238,753845211372	111,237380980935	16,054500579834	-62,7698059082031	-910,672790527344	7,0971851332354	55,0909996042309	65,9101791408409	57,9104708659886	1,76356087266479	-39,4619228101008	-4,4809197605556
10	-10,0349988838555	23,1522598269576	431,649017321103	-44,0875015167988	8,65738010396749	46,2073516860086	87,6193237272412	-18,5143928487529	24,7191867789549	-81,3945083603022	-45,8804321194254	0,661203685498583	-37,1149368252586	-7,08728980753215	54,4627685541918	24,9263519085503	-40,0920342662683	48,6229554850963	37,2972221374512	21,3788166046143	64,8784484863281	23,1214981047386	14,1218509624141	-85,1188278224792	-92,345381466603	31,6312976711955	-38,2573906882367	-45,9124145507812	-40,5091285705566	-793,643798828125	87,9905014038086	28,1273345947266	28,4454650878906	-23,0385837554932	-3,32882237434387	-787,823120117188	268,672180173028	332,585968015821	138,962432869094	5,66916275024414	-6,0255241394043	-795,919921875	-10,5913553261181	-9,21984767893565	-29,5140666954145	-3,93286180338781	-84,5205764821958	-45,5569381727704	-14,7272189999871
11	17,2663650496149	20,3834133174637	441,266448977928	-55,2240791326496	9,96732044273218	36,0680732711984	77,7072753960947	-37,8829116804563	32,2509384207307	-76,3425827028804	-67,2520065285795	-6,17200470322547	-41,9797782902229	-19,7090854638933	49,4498977651808	24,4248867022365	-59,6955642675532	38,6923561074993	22,7982654571533	23,5110988616943	78,581672668457	38,5700149531303	13,8175230048737	-79,5304794313746	-83,6350528350043	44,2885623720312	-51,1597865459635	-49,3158721923828	-37,5725479125977	-768,443115234375	91,8891983032227	4,79555702209473	32,8342208862305	-29,1426086425781	-21,7315216064453	-790,97802734375	271,100738523979	329,091186524	125,720222469769	1,35525131225586	-34,3522567749023	-796,004150390625	-15,4875793440812	16,3221130372188	-36,4825019872008	6,89541816191752	-80,173309324166	-61,2575798000376	-23,9476739959043
12	35,4166886656752	17,1568341550399	491,772932645525	-41,3738403300303	20,5210838176225	-12,3917026521548	42,2455253585255	-63,0494194009884	37,5470466482859	-17,5427096051833	-71,1299201846991	-13,8299545472759	-33,2898002071576	-34,0838974882087	20,0717890250264	-2,7969582016067	-54,4957656844877	-3,00292610714925	-23,0967636108398	12,4037141799927	62,9692115783691	65,8607177718527	22,67243957308	-32,6350288400481	-39,3128640013654	59,4641438399725	-55,7974948805199	-27,3154010772705	-34,8686485290527	-719,398315429688	68,18994140625	-47,1803817749023	39,9949340820312	-37,7867202758789	-56,4885101318359	-834,088317871094	275,589294433148	275,881408695022	91,9709320042166	-13,5585517883301	-69,3833923339844	-847,547424316406	-30,2676429753851	61,1642227177441	-11,6345357857858	32,0411834765417	-30,7689838440502	-75,9450302124093	-42,7456209939775
13	-34,4819679276638	37,6082954450958	517,165771479486	-2,60269951838368	24,5686759991814	-4,35047578817431	-1,98277795672388	-40,28242492268	51,0151062037102	9,48039531941503	-38,7811775187737	-22,4801979072172	-25,9836502048829	-16,2470989170817	-3,76287771014403	-26,8066349162463	-15,3109235631066	11,3510370274587	-32,9163208007812	27,3086261749268	19,0202407836914	33,3366584779932	33,4793510439005	6,12744665331381	-6,78705681273433	52,5472170294826	-14,2506008060343	39,1507682800293	-56,4381256103516	-721,655578613281	8,89813327789307	-38,8356094360352	49,3351173400879	-45,5780792236328	-43,4472961425781	-879,079956054688	290,850097658513	244,159179691397	111,225784301509	-24,3745021820068	-55,7127456665039	-893,366943359375	-38,0008354189959	48,9163017261361	58,789760591397	28,2421913147842	-2,68926215025122	-55,3760833753562	-37,8921169997438
14	-34,3628768915951	56,7596702524373	511,483306884465	3,16451766967266	44,3093600908551	-0,505864571490714	-4,43905495110804	-26,2519702868953	64,7963027981648	5,72321176153342	-29,4497318266	-37,9600639253339	-28,3748798414866	-4,69894265960719	-12,4433269429991	-40,4891242945678	-12,068062789474	12,9852085117015	-26,8016452789307	40,2061080932617	19,8492488861084	24,9630203268021	41,9858322224207	9,78816985977239	-3,85096815423708	60,195816350863	-3,35959306697321	33,379467010498	-65,3312530517578	-717,744812011719	3,75322008132935	-30,059419631958	61,9442443847656	-55,1337356567383	-33,4059753417969	-883,303466796875	302,54541016029	245,057373045938	115,987884520865	-36,5639953613281	-47,2821388244629	-896,618286132812	-50,5804557829146	37,9750671395388	62,3639068565647	20,1609210790491	3,82468820021037	-58,7287559599954	-45,4342730074585
15	-12,3409286477699	61,6930329086252	503,905528589799	-8,17313289937928	51,5269317593377	-3,80395030412501	15,0210037244951	-37,7317199631385	81,696701042741	-4,65013885679818	-41,0937499983342	-47,0209808343504	-40,5779876684751	-4,77014494065258	-9,98786544520823	-46,5508537215893	-26,5508575431591	11,1051874174464	-30,4620990753174	50,5559349060059	32,5001449584961	30,7904033675969	56,1224479673572	10,17236804256	-19,7721628752222	68,9563409234889	-6,28757965897178	20,7973251342773	-75,6416549682617	-715,192993164062	17,2508945465088	-34,2399711608887	75,9518356323242	-72,3571929931641	-38,6861419677734	-870,66455078125	316,677459712298	257,817687984751	110,541213988209	-56,4933166503906	-55,4463195800781	-887,70849609375	-67,6576538081983	45,042953488503	50,7632942183071	7,40903401448499	-0,611115155048894	-76,3682008730748	-61,9966959956639
16	-54,7541389435283	38,6241683995614	545,185546877608	7,70476484553948	40,6703949009518	-30,5764884930398	-29,0785007515267	-45,0462188694919	74,7123031660721	35,4971084638477	-51,6353988557339	-31,5055561125908	-26,0518283821533	-16,7761802652482	-29,1743183151483	-60,2219161933361	-0,24696393289054	-13,8582344075908	-57,0527877807617	35,0893783569336	8,27222442626953	47,3964347801392	45,8681182843354	30,4755477938868	22,9104651298175	67,2722926206249	-22,7086136226216	54,1095695495605	-57,2617568969727	-704,105346679688	-6,38656949996948	-61,7013893127441	61,5513038635254	-53,661190032959	-56,2852516174316	-903,266784667969	302,741058352611	224,086379999801	94,389297490955	-37,6928100585938	-69,427131652832	-923,551574707031	-57,5337333651878	61,237430572722	90,8189926098244	37,6234769217996	16,5578889392521	-77,1575705060342	-49,3795780025264
17	-42,9340362603023	67,6396026561345	528,428222654844	10,9907007227632	50,0751228343918	-9,05786418750338	-13,8657636617491	-24,6327533733518	81,7432937569592	17,1362552620092	-22,6311779056094	-42,2037048348148	-30,6034965514209	1,30597042743261	-22,3401279408071	-54,917407979243	-3,9498283932465	5,63446856318958	-37,6742362976074	45,3743286132812	10,538649559021	24,9235076874577	56,8815231272983	21,7737674687592	8,94087719054303	70,0878196972619	2,18521874590961	45,3469543457031	-64,82763671875	-714,5634765625	-6,05083227157593	-35,4377822875977	72,51904296875	-67,6728591918945	-33,6026306152344	-894,515563964844	313,934265130989	231,713577275598	118,23917388821	-45,8432006835938	-44,1397552490234	-910,99951171875	-63,3094978307703	36,7608642569461	73,9985275253564	10,5703735396638	16,5591793055349	-65,6372451777044	-57,9796869965891
18	-10,3494873085716	9,23469542784993	420,792968755804	-39,5399818405319	-4,65302228852718	47,1149253883673	83,3128585868323	-14,3172597900195	5,95815086577956	-78,8100342979054	-45,3132571022458	16,4824531104817	-23,5059223185071	-7,63072204595695	62,4678764316653	34,1728570058231	-35,3771792456502	45,0442753701184	41,6898956298828	10,3909740447998	64,0837860107422	20,0774631493823	-11,7708005908073	-85,8353347785649	-88,8326232793782	10,8360821518534	-46,8790794241207	-45,4761543273926	-23,5747966766357	-799,344360351562	86,8110504150391	29,2084808349609	8,49416542053223	0,280200958251953	-5,32915687561035	-786,608520507812	239,945663455677	332,092987059258	140,98175049133	31,4853076934814	-6,28659772872925	-798,103332519531	13,3687381729819	-8,50474738941492	-26,426179889976	9,20194054006617	-96,0610732988106	-33,2500991802358	4,91003800056446
19	7,28184509322436	-10,4105606040641	431,3251953139	-51,0685195932575	-14,4386873227515	39,0534782396786	80,4682159408434	-36,9113616924227	-4,97726821079054	-74,9370967804434	-66,4872748269258	19,1401951955833	-21,3246898681449	-22,6684417715647	61,426010132248	44,8099288960596	-45,8235321085887	30,1001663207704	32,9411125183105	-2,56183075904846	78,3027725219727	34,5448684702264	-19,0083579994661	-80,1717605598071	-80,7738491005706	11,8779955215299	-62,555903360151	-48,635009765625	-6,11580657958984	-783,029724121094	88,6952056884766	14,8308334350586	2,04430198669434	5,50333404541016	-23,1488018035889	-788,8369140625	237,869186400379	329,768493650962	125,096107483764	36,3522186279297	-33,1982803344727	-796,922180175781	18,9385299702674	18,4485702460104	-37,951202384782	27,9264602640123	-92,8701553337273	-37,9969482464155	8,48909380509852
20	5,56105041204524	-42,608337387007	474,314300539552	-29,6882667582395	-30,0125923089766	-7,71184921179608	38,5049171469309	-56,1743888905956	-4,69993877550695	-15,4993355021094	-65,6239513325474	28,9039930724372	-1,11441016607003	-39,0948867800804	34,443405147719	37,5139617837306	-29,5620822900571	-14,9582109493486	-7,35116910934448	-19,9652042388916	57,3411293029785	62,4210510280415	-31,9971923834583	-32,4776153563299	-34,1997140985411	7,58183238990858	-78,3009297870566	-19,3983592987061	27,7185745239258	-751,710815429688	68,7985992431641	-46,6558113098145	-11,2246990203857	23,8440780639648	-54,4076766967773	-827,120544433594	233,634811397873	280,174163821354	96,3347778362705	48,3459701538086	-69,4753265380859	-848,859985351562	36,2341041533132	63,7967300422069	-4,90144252257521	66,632408139117	-50,8123016365755	-40,0437202488378	15,6994019984409
21	-73,8215255754426	-37,1251564029999	480,801727300891	-3,6461796683781	-23,9606208907558	6,35156678436352	3,44372963682272	-33,8238067592577	-14,0494842593249	12,0322418220686	-38,290504456961	49,5972137484604	14,9657878879128	-21,7810707124076	18,7517299645086	31,0043315888483	20,4988422298678	-9,16133690766598	-4,31455421447754	-37,7819786071777	17,8494281768799	29,9154052735784	-42,6940994248176	1,1095809952658	-4,36292648154438	-17,8157253264588	-45,6558609017474	43,1323547363281	25,6874656677246	-763,549987792969	10,6129179000854	-33,8772163391113	-27,7556133270264	39,0153045654297	-40,0169906616211	-869,866760253906	212,378173827523	251,33230590171	118,20117950094	61,3029365539551	-50,5306701660156	-887,24560546875	48,0119171176517	46,4571342453955	57,6287078850657	62,7324379700695	-30,2869308329328	-0,290118828577395	30,8590679999341
22	-83,4971389822877	-41,0325698835922	476,274047841881	8,59025192129975	-44,703193662714	10,7276906964228	6,12874507709314	-15,9426212349377	-29,6568355576203	9,06704806414342	-29,8514003752431	62,3912277281834	24,0082206732977	-16,4668273922459	22,5310611715074	37,0394706730106	22,5852985429684	-14,9798030828885	8,71960163116455	-42,2404670715332	12,0710391998291	21,8222751608819	-51,4941635105336	3,67576193838088	-0,616575421434866	-31,345840455439	-43,4575004590155	46,1837539672852	34,0710296630859	-777,59326171875	4,34025239944458	-27,38454246521	-38,3437004089355	48,5851058959961	-31,1539001464844	-873,468505859375	198,978546148769	244,906768801554	121,699218752687	74,1721572875977	-41,6811370849609	-891,71240234375	63,6391296335688	33,922473908901	60,7433166521347	68,0191039902889	-33,2620162898003	18,1742591730596	42,2088510014029
23	-75,2846366904303	-47,1882651547182	463,281424922507	1,34894931328775	-56,9574088938402	10,3725814854196	18,4379348718674	-23,1423492411037	-41,3072929371657	-5,00208535728065	-40,2772970520567	71,0957326568682	26,6801052071204	-21,2639007550392	32,4954948421676	44,6190986677945	16,0097045970658	-18,6541595427874	14,8955812454224	-44,4063682556152	21,0469093322754	25,2346382158393	-61,1333503739502	2,39593362603371	-14,4281940433448	-35,4804954561912	-51,1300888099665	33,4306526184082	45,5823669433594	-781,987915039062	14,1192951202393	-28,8938026428223	-53,1776275634766	62,7609367370605	-34,1757965087891	-857,234313964844	195,23876952454	255,951828001202	116,291427614958	89,9634246826172	-45,8354034423828	-882,246765136719	78,5710067727934	36,6100387586927	50,3413887036583	78,3162078810461	-45,8866233835092	16,2402973155948	49,7499850044209
24	-108,907777251557	-43,1237631613725	499,047508910442	23,1871871965673	-51,1331863299753	-17,8268985759197	-26,3879623376744	-30,0055351249454	-41,6796836782091	36,7690086365733	-49,5192146209201	70,1482391309025	31,6496524819886	-29,6987934075609	5,13532066465367	30,3261814107232	30,28557968502	-45,0442962589091	-17,9217948913574	-51,8324012756348	1,34134221076965	44,2270774822905	-52,2699127227664	29,1656970959669	23,1531982421298	-22,5125713370462	-62,9119949318866	60,9005126953125	52,8318939208984	-746,858520507812	-6,24365663528442	-59,2144165039062	-40,6157188415527	54,3426704406738	-48,5882873535156	-890,310363769531	195,687377933332	221,692276003286	103,460876464408	72,1324005126953	-68,4033355712891	-912,539916992188	67,7801818831845	62,6824836710589	83,5408020041608	90,1105880770121	-13,341745374475	-13,8569774617132	42,0790848853029
25	-106,962173454499	-48,120071411053	484,653198232075	24,4752025574174	-49,8236427285731	6,68869638320102	-6,73347187259914	-11,1441841159077	-41,2765579218594	16,4244461071301	-23,4926509880897	72,2118453989992	34,4214324954304	-14,9007434865928	20,1537628148728	37,4075202995651	31,5365676977126	-21,9099502663492	4,33216619491577	-50,5449333190918	0,678679049015045	20,1415977504703	-61,1726455695439	16,0308265692854	11,5432596192403	-43,6024627658373	-46,2167625428498	58,2645034790039	41,9503402709961	-776,931091308594	-9,17386627197266	-32,5359115600586	-46,4482383728027	61,0241584777832	-29,654483795166	-884,83642578125	192,880096429904	231,026596068174	124,916122438242	84,8393173217773	-40,8156127929688	-904,344360351562	72,2668991095539	33,4358596832528	73,7827835088225	73,0366744985817	-18,5531711579718	18,5995597884387	54,9110979969399
26	-25,3496723179921	31,3649253932236	420,666412341634	-29,0679607392092	10,3613672280795	56,5482063321298	76,4467392025217	8,74642181491367	26,489463803079	-81,5482482851896	-14,4417819999016	3,28457498860945	-29,7815666164439	8,78168869138688	48,9787750276263	17,8835503164142	-19,7116571467922	59,4769512268693	47,787769317627	25,6573352813721	49,3524742126465	-6,14728402986719	9,41420078873907	-72,7709274266131	-82,485780063175	21,9878946476952	-16,4706311190942	-20,1756572723389	-53,7886543273926	-801,551452636719	63,5310821533203	40,0510215759277	28,0813503265381	-17,5318393707275	18,3330917358398	-804,756591796875	262,476437803767	315,916722721039	166,602190397969	6,46400690078735	2,77520561218262	-819,064208984375	-12,9761600460448	-14,6210136433431	-10,4700851542814	-13,0070571983615	-73,3443679919281	-24,7827472690424	-12,8221739955933
27	-21,7994174975144	32,9588699286629	425,350189206756	-29,9967460629457	11,6493329999353	53,9784011840378	76,7263717618445	3,85956239671282	25,1828899373297	-77,3601608272716	-18,6200637804284	3,89329242685608	-30,5999565115982	5,76969957431747	48,3535003676869	18,344720113181	-23,7340729239374	55,509660073203	43,5640602111816	24,2766342163086	51,5736999511719	-0,709315718655946	9,97823810580454	-72,257415771745	-80,9317740360727	24,5323568202355	-19,4532889863946	-22,062780380249	-51,0696983337402	-796,977478027344	65,241584777832	35,6146583557129	29,0146465301514	-19,1432723999023	12,5037860870361	-805,14306640625	262,688900077445	314,792208973989	162,345948362796	5,81112575531006	-1,35597062110901	-819,268615722656	-14,2124738716191	-11,8903131510552	-12,5265493380469	-12,3884887632727	-73,5738983155111	-30,1452598540417	-13,1231700010066
28	-18,5884132381838	31,727045054287	429,351470945804	-31,4606037137348	13,1121292092882	51,4521675098707	76,8823623698831	-1,22924936089783	24,403720857313	-74,7987899796594	-22,4454326652495	2,79307222437274	-31,7995929709665	3,03393125436009	47,731555940112	18,7401965998522	-28,4404508029814	51,7750768576101	39,3983306884766	23,4270496368408	54,2531394958496	3,85481309964451	11,3858833301093	-72,0685195914213	-79,9142146529153	28,007904485562	-22,4774419872373	-24,4733695983887	-50,1645622253418	-791,729858398438	66,9764709472656	30,7509021759033	30,3137855529785	-21,8578510284424	6,95070648193359	-805,006958007812	264,363517924516	314,789596111696	157,906123369569	5,11858654022217	-5,69094514846802	-818,4736328125	-16,8830795281152	-9,854336739095	-14,6399869913376	-9,74018478601938	-73,6436157231661	-34,2201156623982	-14,7520719989017
29	-15,4136199963809	30,1423511538691	432,653472900802	-33,1954841613206	14,4130535122123	49,0076217645834	78,4917449944442	-5,65726709339627	25,9478969581654	-74,0603027345249	-25,7654323575109	1,41213559936745	-33,3549346935349	0,811334313109141	46,7891769404503	17,5480697815468	-32,0184721064004	49,9396314808638	36,1657752990723	24,5140571594238	55,8095397949219	7,79126596650844	12,7864351282202	-71,5777282723634	-79,6381344992195	31,7762247018234	-24,3342520670611	-26,0233402252197	-49,9027099609375	-787,280334472656	68,3819732666016	27,4319496154785	33,033275604248	-25,0919818878174	3,09314703941345	-804,887512207031	267,470695776861	314,966755596457	154,048184591757	3,37430620193481	-8,87130451202393	-816,760803222656	-20,0094375606378	-8,21628093546083	-16,6416721347484	-8,91177845035464	-73,3976745604128	-38,2668151854107	-16,2424639984438
30	-12,340392110126	30,6763477383984	435,690826418432	-34,7190284736383	15,7653770454559	46,4749107366928	79,2915344223386	-8,73011112344538	28,0241069757986	-73,2064819309332	-28,7807960515512	-0,68413603228437	-35,2009124759038	-0,737478315484756	45,4999504096176	15,9749218475376	-35,3164820603251	48,357910005275	33,0305404663086	25,9513626098633	57,0234565734863	11,530813212693	15,1722908017962	-70,9560241718525	-79,0717716015778	35,516652919994	-24,8631955218404	-26,4231109619141	-50,8882217407227	-783,020935058594	68,6998901367188	25,092565536499	36,4780921936035	-27,7298431396484	-0,352376371622086	-805,835571289062	270,728074816975	314,846991391899	151,206445888936	0,539252758026123	-10,9649829864502	-815,852905273438	-23,5556774127119	-6,31640338792752	-18,1531658164281	-8,75264644568547	-72,761947631775	-42,089443206282	-17,423776999962
31	-10,3833187878646	34,0102751203755	436,937149787195	-36,4956092832842	17,7719478606136	44,8972587579724	79,3062667814373	-11,6748704881338	28,8290767831381	-72,8269805906502	-31,416280748471	-3,04502749507133	-37,1462364195869	-1,8842403892772	44,2334022520854	14,3582400258616	-38,4646285865833	47,1902319829823	30,3024311065674	27,6301975250244	58,1466293334961	12,7523975379884	18,0102653503379	-71,1057968129118	-78,6019017861435	39,2571617966846	-24,9043756989146	-26,7283687591553	-52,8063087463379	-779,138732910156	68,9033660888672	22,8767108917236	39,895378112793	-30,5177459716797	-3,1885998249054	-806,892028808594	273,704051865939	314,343063958992	148,259810518806	-2,44683218002319	-12,5014410018921	-815,276062011719	-27,1116542789303	-4,30190706156117	-19,2546386696731	-8,9126377090603	-71,8358612054963	-45,5060920709039	-19,1802020015559
32	-7,78507677659315	38,2812831332088	438,876278633233	-37,9609680173193	19,9306602478036	43,2929115295095	77,787323680989	-13,3654187064645	35,9913656819535	-72,4328155516837	-34,3987159734602	-5,96268558923955	-38,9601554863802	-2,89096641615531	42,7922096251214	12,5459724966801	-41,5759035075286	46,3430772768692	27,8109321594238	29,644889831543	59,1527366638184	13,8975915930757	20,9383773794229	-70,6276855458047	-77,9628209502892	42,8994737631708	-24,7635298403055	-26,9090461730957	-55,2427291870117	-775,431091308594	68,9405059814453	20,53564453125	43,2105178833008	-33,1818237304688	-5,96882963180542	-808,152526855469	276,996154748038	313,524074025931	145,817794934943	-5,35374355316162	-13,9672021865845	-815,094970703125	-29,8089379532731	-1,63330301229349	-19,5919233100273	-9,3169355391153	-70,5079269412202	-48,5805625913576	-21,8757530028049
33	-4,16555036689527	42,0523610218275	441,534798773067	-39,2287063595476	22,2813320159623	41,8948898310889	76,2671885301648	-15,9464384873474	42,3931684740047	-72,1264427738035	-37,0935451326233	-12,0485692117839	-40,6762695302316	-3,77100110031397	41,1891899101083	10,5408853954296	-44,762957882752	45,7372733545155	25,4987144470215	31,9887924194336	60,1144523620605	15,4916801448462	23,6585807805912	-69,6495895381724	-77,2285508652168	46,6100874672256	-24,4179197784763	-26,9196357727051	-57,9389343261719	-771,615844726562	68,9052963256836	17,92897605896	46,4549369812012	-36,2616310119629	-8,34753799438477	-809,512451171875	280,333211953779	312,308977499448	143,720920624069	-8,31370067596436	-15,2686719894409	-815,209167480469	-33,5515174860857	1,45803677991516	-20,2504825574843	-10,1990985868062	-69,0046920779785	-51,3487854001068	-25,8119320001546
34	-0,478711602952785	46,1533786467247	444,396118279358	-40,297725677004	24,8545036319405	40,4481697073361	74,337801880611	-18,9451779620484	47,1089353789288	-72,0718913810251	-39,0967644454786	-18,609350010659	-42,309623720143	-4,21948767023192	39,2938957214175	8,24594111587058	-47,9420460493055	45,4884449039044	23,471155166626	34,7379455566406	60,970645904541	16,5714340207932	26,6272010814877	-68,4046707142431	-76,5615863056235	50,4563358781025	-23,646968160158	-26,7309646606445	-61,6440620422363	-768,287658691406	68,734733581543	15,3143434524536	49,7541389465332	-39,926342010498	-10,038987159729	-810,88037109375	283,888595521044	310,891197926118	142,116509009111	-11,2084169387817	-16,7654819488525	-815,707336425781	-37,3335037226856	3,88945364680325	-19,4257717124723	-11,0967931730843	-67,0722503672666	-53,7764854440821	-30,0139680010644
35	3,32408403773016	50,6065063401296	447,113800044201	-41,170047759859	27,7228298195707	38,8853149404821	71,912361150096	-18,2748680145064	56,1327438199513	-72,5617980948808	-40,4184951759057	-25,1782112097026	-44,0042572084811	-4,97617292053853	37,4430541986195	5,74011830300036	-50,799984797286	45,9157454999315	22,0908584594727	37,7440338134766	61,7188835144043	17,1744079631852	29,6549434691245	-66,7248306259035	-75,9459937433293	54,0252345764152	-22,5290635037785	-26,2264270782471	-65,7131423950195	-765,521179199219	68,3043746948242	12,9904508590698	52,8987770080566	-43,7043495178223	-11,0534553527832	-812,128479003906	287,458545785861	308,883566559827	140,721905548346	-13,7354431152344	-18,0704650878906	-816,517395019531	-40,7604293811075	3,93347096679786	-17,9235534635859	-12,2448415790824	-64,5642242450289	-55,9006080702031	-34,4491810047186
36	5,20963330606286	49,9207103515726	447,522493037081	-42,5951347356714	27,6965351092746	37,2653617872015	72,696456911401	-19,2500114453164	55,871582034521	-73,1535263061786	-41,8934364342772	-26,6852340693254	-45,3009948720075	-5,78455782013157	37,8499412536509	6,12248563703063	-53,4619026151421	44,9710884113323	21,437686920166	38,3885688781738	63,3413200378418	20,12416457953	30,7320842735497	-67,4840011604542	-76,6788574321103	55,3859876007055	-24,0209267846107	-28,5683746337891	-66,0987930297852	-765,161376953125	70,0098114013672	11,6643991470337	53,3418464660645	-44,4598846435547	-12,2999076843262	-811,124877929688	289,939799655698	310,986432902523	138,684346483412	-15,0436058044434	-19,5283336639404	-814,756958007812	-41,0590362504409	4,41228439182007	-19,1890029944808	-12,3432235705709	-65,4922943126935	-58,1516799901731	-36,3598670017768
37	7,42417041047952	48,1347002688631	448,851862338459	-44,2477760327723	26,3414649970122	34,9569206234969	72,7867736803078	-21,8442840699917	54,4788131739889	-72,4031007354652	-45,5290163836194	-27,9121008717281	-46,5840187032386	-7,0027470615982	38,0399322534976	7,01940869968311	-55,4448280341029	43,1401557929296	19,4757862091064	38,4375915527344	65,4577255249023	23,3870849655029	32,6796951273816	-67,3639297511552	-76,9954650174652	56,8557462246073	-26,8365759672372	-31,3793506622314	-64,7498321533203	-763,2470703125	72,4291915893555	9,05297374725342	53,3246803283691	-44,9586181640625	-14,7907209396362	-809,9560546875	293,760148473757	311,776367613895	135,786854467333	-16,556037902832	-21,8861598968506	-812,4208984375	-40,5929832498453	8,3208427251536	-20,8731727521338	-10,48221110687	-66,429649351383	-61,0318336523342	-40,0398409883857
38	10,1060122226543	45,132415306315	449,908199226766	-47,4647598266014	25,1206626890236	33,2117500265594	73,0229721117829	-26,9487018552287	52,4926681517044	-71,0992857285612	-50,3441919298851	-28,2314846005549	-46,7563705453842	-9,91435241811383	39,1842918358461	7,61594343398695	-58,6471786521459	41,3163566633064	17,0339298248291	37,425838470459	68,709358215332	28,7020702350479	32,3536529515071	-67,8608703629283	-76,6835269280942	57,7948577304336	-31,1696126058344	-34,1817321777344	-61,2949714660645	-760,32568359375	75,7060470581055	5,24145078659058	52,3952598571777	-44,8724937438965	-18,321985244751	-808,322387695312	292,186383921168	313,548130813685	129,820650959146	-16,8517303466797	-25,9204025268555	-810,515563964844	-38,3519401568347	12,2644548367164	-23,0277233136474	-6,79752397759625	-66,830291742869	-63,1213531469068	-40,1650919929486
39	13,2702067249877	40,6021811008264	450,487697048643	-51,1390266418639	23,3797836291119	28,3698864014727	75,3272781318344	-31,0626735739749	49,9531974766663	-69,5777549626967	-56,3398792599812	-27,0512849043628	-47,1206436143513	-14,2874269485074	38,8116302519906	9,7020196933231	-62,4398574828665	39,7365608186302	14,5800733566284	35,1023406982422	72,6972732543945	33,2198219303232	29,6801357251175	-68,2477874742398	-75,3546274307335	57,169932725986	-36,8960658990328	-38,3057746887207	-56,3835601806641	-757,579528808594	77,9689102172852	-0,2242471575737	48,4974327087402	-43,2137870788574	-22,894847869873	-807,015625	288,292156922997	315,133571836656	123,976192914682	-15,0791158676147	-31,4127578735352	-809,539611816406	-34,8157768248661	16,0863990796074	-25,5955448137899	-3,44457364007421	-65,8053436300097	-64,7609863292514	-37,2491720041129
40	16,6281815618801	37,7605053194868	450,581426871525	-54,87393188532	21,5905132283507	27,4264430990047	75,3872909536549	-37,096515656012	47,8424453741103	-68,6272852976481	-61,3663153654625	-27,6275203830543	-47,6090011598469	-17,8456020351363	39,7470817570503	12,1974697074171	-66,6700973486608	37,4081192002528	12,3741893768311	33,9759330749512	76,3652725219727	38,4431457514083	27,0718479152928	-69,0214538574253	-75,2515762304549	57,2571135920364	-42,5617779314358	-42,0372467041016	-51,4168891906738	-755,045288085938	82,3697814941406	-4,44427108764648	46,2541351318359	-42,167667388916	-26,9600467681885	-804,724182128906	286,003995148129	317,564790251228	119,171440650103	-13,7310962677002	-35,9166564941406	-807,341674804688	-30,5765552527152	20,4400882720906	-28,701818465628	0,219893545560458	-66,3933944702631	-67,0817642215009	-35,4092980020753
41	26,19900842397	32,6619816290745	451,815742922318	-60,3005332948036	18,1891479513927	26,24639511119	76,2938003587611	-43,3188972502952	46,2384033212964	-68,0690121304072	-67,292096680554	-28,4112575238622	-48,0835189834819	-21,7825832363681	41,2364120491993	13,8095703117367	-70,5268478403676	33,3998260525607	10,0929880142212	32,7138366699219	80,8868103027344	44,1741104126183	24,0832977303883	-69,9132843022897	-75,0275028879833	57,1273959421528	-49,345995562892	-45,4902877807617	-44,8757934570312	-751,934020996094	87,4994506835938	-9,68299770355225	43,1124801635742	-40,7936019897461	-31,8040065765381	-801,721801757812	281,252657602421	319,453889395462	113,938657749064	-12,1641731262207	-40,9050559997559	-804,497741699219	-25,3688716922821	25,4148597712067	-32,2617759730565	4,01634836262576	-68,027801513076	-69,9896316533786	-33,5791550013374
42	37,3518972456384	27,2060308626803	453,843698481544	-66,317207334745	15,9350175858442	25,6158561670161	80,4989013618025	-51,8596076967833	45,0136642408499	-67,119045399351	-73,9977232543124	-28,3239193268702	-49,0127792343885	-26,0537261965828	43,3477058401455	16,1057758331661	-74,998817442566	29,6873855590573	7,44700002670288	30,5117874145508	85,7479476928711	50,4582290656942	21,3230724347329	-71,3622665409218	-74,7975774008993	56,8616822638447	-57,1104501603594	-49,2718200683594	-37,306957244873	-748,267456054688	93,5004425048828	-15,6721286773682	39,5874443054199	-38,6182708740234	-37,5544738769531	-798,442443847656	276,801016412407	322,529964871628	108,990231336947	-10,1541967391968	-45,9459762573242	-801,098510742188	-21,137603760992	30,4451866152224	-38,684673307852	7,9881243740587	-70,3767166111138	-73,333221434694	-31,638643001518
43	50,7488330637091	21,59674232928	455,238797379938	-73,5061111458339	12,7010221501369	22,6916484830889	84,2956695544156	-60,5130081171685	42,2212791424135	-68,7581217769362	-81,9393684284073	-30,3806541426112	-50,3110580451446	-30,5267391199867	45,7537727362574	18,8947086329591	-80,1240463251361	26,166770936424	5,42735576629639	29,8101921081543	92,7632141113281	59,2027359007627	20,7093524930432	-74,1016159061262	-76,0340142462119	57,6763425598378	-66,3744371545932	-55,829231262207	-30,0131931304932	-743,859436035156	101,637306213379	-22,1546421051025	36,7526817321777	-36,8382530212402	-43,9949531555176	-792,214416503906	272,054930670154	325,903975970355	103,049027865856	-7,89741230010986	-51,2010231018066	-796,858581542969	-16,8903408045323	35,9536743174846	-45,5580596908345	12,1448135381216	-72,8455276496333	-76,6863174458955	-30,3089310027939
44	64,7067485511628	14,4205677465939	458,969821890093	-82,6958999604015	9,36078644096603	20,8546733822586	87,8260955815275	-67,8114090003117	37,9316940311419	-70,1421084766643	-90,8389222279933	-29,5636869724562	-51,8930625896536	-35,5259284995726	48,4909362789691	22,670667645089	-84,9220733631837	23,153587341598	3,55627942085266	26,8816795349121	100,057121276855	69,6424255327811	20,9318695008595	-77,6965026888055	-78,6134910300641	59,0967750563114	-76,6846899104233	-65,0984268188477	-22,5781135559082	-739,316101074219	111,737457275391	-28,8491382598877	34,4091949462891	-33,3687133789062	-50,7512664794922	-783,880004882812	269,080502787323	330,828524196832	95,1313929099753	-7,62648916244507	-55,936954498291	-791,986694335938	-11,9112091109802	42,5231666565311	-51,99619674903	15,3433980989444	-75,9822006280116	-80,396438604604	-30,0060310004137
45	52,6958732613453	24,1200523409905	481,450134278111	-61,8377037062499	22,9290428168608	-2,17331003778901	62,4107284556769	-69,0985565212018	43,1511001630191	-45,2611339221829	-81,0733308450696	-34,1019838505313	-44,8932075534541	-35,5105133029122	29,2827625280827	5,76007747403302	-76,1187286350916	14,3887357727311	-11,7691278457642	27,634069442749	84,512565612793	64,6920471198212	28,7530498466217	-53,9459991464543	-59,0176258656661	64,1207168024841	-62,2369699865878	-45,4631004333496	-34,1589889526367	-728,918823242188	91,1424407958984	-37,0537528991699	43,5548133850098	-44,6012687683105	-54,9864044189453	-817,016723632812	283,290913332899	310,140923805665	94,050302086142	-12,5570983886719	-59,1446647644043	-816,862182617188	-26,6373577183443	46,4255790790497	-36,3101501419311	18,8478355407995	-47,4644393947306	-87,059341431443	-44,4837269968112
46	46,1611328100987	31,3573913549625	477,970092774754	-58,5086479172934	24,7827148414776	5,08799982057245	62,5992698674934	-64,0860671927764	47,5054588282583	-47,7525725254032	-73,4501964269044	-31,3927774490442	-46,2007789601671	-30,3921241758047	29,8023567203846	5,37785816243743	-72,0397262580447	19,9899311038242	-6,65908193588257	28,162727355957	79,6998519897461	57,1509552006259	28,7467288967949	-55,0825004569509	-60,9890791143618	62,7737596428422	-54,899587004676	-41,9461288452148	-40,4441299438477	-734,1982421875	83,9947662353516	-28,9595527648926	43,8864288330078	-43,7494430541992	-47,0996627807617	-816,276916503906	288,361782852311	309,015955165449	99,3604865290753	-17,4601345062256	-55,4906845092773	-816,970031738281	-33,940002433891	43,3201599093904	-30,9659042333917	13,2992410670049	-48,8199310326238	-84,0603713970971	-43,340214002697
47	40,7873725822511	39,9628868088652	477,92105102117	-55,2225913984019	27,7042598716903	10,5833377849071	62,3254280093151	-57,0719604454817	53,5265922528841	-50,852398841892	-65,3184162455843	-34,9975837856837	-48,9688835129232	-25,1447391493589	28,3555049910982	1,25946212052976	-70,5375900212738	26,9509162897709	-2,66050481796265	32,940746307373	75,645149230957	50,7799873351921	31,8508911126105	-55,4445762631655	-62,5287276929469	64,7642591806067	-46,4067787659432	-38,0036849975586	-49,2827949523926	-737,187377929688	78,1192321777344	-22,8479194641113	50,2167930603027	-47,6235427856445	-40,5462303161621	-817,017517089844	295,315082902144	307,855375909996	105,794093003993	-21,6134605407715	-49,9406204223633	-818,988586425781	-38,5373001098622	38,0549468988814	-23,0297107699978	6,90503787816929	-49,8958320615953	-81,9350662224234	-46,8079339979799
48	36,2976951614656	46,8169975328345	477,929412838385	-53,4461250314904	31,9667987814034	13,029289245677	61,7769012459818	-52,554889677843	59,7124214161877	-52,3792654463249	-60,9262671930112	-43,1546237195954	-51,8378791781616	-20,8895683296159	26,3553218863274	-2,95423651054698	-68,5030288701944	32,3538246135898	-1,94307315349579	38,9605560302734	74,6955795288086	46,4907875064769	35,4471931443151	-54,7757797244546	-63,2170448335359	67,6021224531447	-39,648329189265	-34,9427299499512	-57,0001792907715	-737,610290527344	73,0307922363281	-18,6344604492188	55,9175605773926	-52,4551010131836	-36,636531829834	-818,281982421875	302,208416351403	302,638288428531	110,517561318086	-25,5203323364258	-45,7575721740723	-821,010437011719	-44,2115554817913	34,5050849917197	-16,5388355274062	0,866878210496729	-49,0118713370183	-82,8526153571142	-50,2603419979542
49	34,4279479999364	52,0398063534422	477,632781981128	-52,8507423423595	35,6796760553487	13,5939359666746	60,5669860843096	-49,745185855796	64,5728759771332	-51,5858312185574	-57,6908514530995	-50,9971539378721	-53,2085723900869	-17,5318450944191	25,4378604856992	-8,87791538146477	-67,503105169763	34,9789085359458	-2,81961989402771	44,0340728759766	73,9232635498047	44,0418396032073	37,7911186208999	-53,6346206662212	-62,3998280136057	70,7831039196025	-34,6163601395218	-31,2418804168701	-62,5780639648438	-736,400573730469	68,6487884521484	-17,0907287597656	61,4929733276367	-56,671459197998	-33,9788398742676	-820,686584472656	305,658578916917	300,533895337653	115,85315121472	-30,4380226135254	-45,6303520202637	-823,434265136719	-50,1415710458091	33,4469795256135	-11,5380601899816	-3,11949157760767	-46,5520401004178	-85,5596847561992	-53,4545900012157
50	32,79771422869	55,0053138750139	476,701049803276	-52,5617524737813	38,7801021263428	15,5750823991698	58,8779754662371	-48,5573120089807	69,4483490012304	-50,4524421703069	-52,0531158491562	-57,4066924995781	-54,0590820279874	-15,3262157451663	23,9105739598173	-14,1718845379756	-67,2495117193327	35,7158355699899	-2,40777921676636	48,5834541320801	71,2333679199219	43,3392715398348	39,070426945855	-51,7529335035401	-61,140152041014	73,2478705820154	-28,4703968778337	-26,3227443695068	-68,0161666870117	-735,486999511719	63,4915618896484	-14,6335554122925	66,6316452026367	-60,7719192504883	-31,4918079376221	-824,0517578125	310,167282471666	297,315124404901	117,356895326914	-35,0142593383789	-43,0589866638184	-827,325744628906	-55,759883876568	34,6042976340002	-6,91866636006547	-6,07740354689107	-43,3768348677315	-87,84626007241	-56,5015600013503
51	28,1665794656182	58,6840252437251	476,308973503473	-51,1896309981136	41,8895913406269	17,1369688583406	55,8432960485658	-46,4076271053272	73,4050750716163	-47,9751281751214	-51,1511077868035	-58,0103454590014	-53,9373435971041	-13,5379610074382	21,2186813349598	-20,1332702615545	-65,877647395431	34,4011917168612	-3,28693819046021	51,8386077880859	68,2193374633789	40,8762996628244	44,6311584458942	-48,0105886022711	-58,5303143469506	76,2686953539421	-23,2106936429977	-22,1241130828857	-73,1702117919922	-731,829162597656	57,2631187438965	-14,5021553039551	72,3410339355469	-64,9186935424805	-30,5999946594238	-828,381652832031	314,089272349346	292,347685700619	118,106150809813	-39,5817375183105	-41,5426750183105	-831,828979492188	-59,0091857901937	33,9081687905647	0,675825833781896	-8,75946330769242	-38,0340995779308	-89,7850036624193	-59,0804630006161
52	27,0100890288732	61,3211779921911	478,011794120584	-49,5944119980959	44,9618245550712	18,3088116310433	50,665523530841	-44,20928192292	76,482536318121	-44,9028701766838	-50,0979347236139	-59,3930587765101	-52,6485176088422	-11,827877997704	17,958435059464	-25,9151382469164	-61,2478714018069	34,0943298324248	-5,78958749771118	54,4206008911133	65,9762878417969	39,5798017591984	49,0588253316596	-41,4982022294317	-54,5118764344083	77,8316162134629	-18,9513121577345	-16,5468444824219	-76,3399124145508	-728,972595214844	49,8197212219238	-15,4481620788574	75,5075454711914	-68,1961212158203	-30,9183235168457	-833,440124511719	317,451415330162	286,321118057567	117,252996021782	-43,3770408630371	-42,749683380127	-836,755737304688	-61,5186080942815	31,8814201381174	9,89845752536357	-8,79386043624278	-30,9890823358992	-89,874534608566	-60,9406930013269
53	25,1385217449137	63,7331754537153	479,422159799198	-47,1410754386712	47,601435485819	20,1010773015593	45,2565422050933	-42,4542388937988	80,2269897448846	-40,554962157672	-48,9432983395214	-59,8772048947038	-51,2777366617992	-10,0100955945797	14,6238431924338	-33,1035728460071	-57,4736518854547	31,8098926531751	-7,92151784896851	56,6308441162109	63,3091659545898	38,0546160589669	52,6238076365214	-33,2312246059369	-49,404938955054	78,2704763708925	-14,8146571019566	-10,0165882110596	-78,3805618286133	-727,250183105469	40,1809234619141	-17,3087730407715	77,5884323120117	-70,9695053100586	-31,6950168609619	-839,404113769531	320,589180949755	278,81216794752	115,658225932756	-46,4345092773438	-45,1678009033203	-841,674133300781	-64,7717971784797	32,3444786100397	19,5951995828623	-9,39820671149281	-22,674955367989	-89,5520172116698	-62,4169850027125
54	22,0707610174117	66,1494317846256	479,953225191349	-44,0327949532455	49,8175315855982	22,7553062386432	39,6228218140302	-39,5346488949657	83,157119750421	-36,3553085359499	-46,5299377449111	-59,5011291522605	-49,1332435706521	-7,92091560836461	11,3798399038605	-40,3615112227628	-52,2363090552288	29,456460957865	-9,13441848754883	58,623607635498	60,1855888366699	35,6128162687942	55,212752683307	-23,6964276929236	-43,264494897486	77,4617865589153	-10,485032725148	-2,6600034236908	-79,5890121459961	-726,381530761719	28,6817474365234	-20,3888835906982	78,9679412841797	-73,1227951049805	-32,5346908569336	-846,107238769531	322,015706028244	271,374106756915	116,008635897751	-48,0482711791992	-46,6800804138184	-847,5029296875	-66,1319351192704	35,3335304237791	29,2960510227218	-9,77554988531604	-13,2637453095048	-87,3253326402957	-63,5940250085257
55	7,8356890647609	71,0839004531386	464,817932130366	-39,8957672084896	48,4557952912568	27,4889869689272	52,4383926386452	-27,1438713056246	79,8128662074066	-45,3637542764189	-34,0349578882577	-54,509094228492	-49,3244514458178	-0,398965208372706	16,5360813156207	-28,3380928039046	-46,9572868380651	46,3720130846948	3,3998498916626	59,2180595397949	52,1597175598145	24,3683639124914	54,8290412969109	-41,6676122626668	-59,1189341111253	74,3039935631138	-3,67175555964531	-4,11292362213135	-83,8269729614258	-744,519775390625	47,8617553710938	1,51603960990906	77,3421478271484	-68,4467697143555	-16,2983474731445	-834,869323730469	315,263587824155	288,727362984744	136,250116591426	-46,0592308044434	-27,1875476837158	-843,833984375	-60,368995664741	18,2564525579549	8,23232651244667	-23,0333251960488	-31,2880191758553	-79,8066711444818	-66,0451349962895
56	3,78243326855132	73,4431533785879	463,027099607182	-35,882915499696	49,0466003447666	29,5594635011789	52,6780433670197	-23,1274776443609	78,7023620619582	-47,1409683243931	-31,8126182553174	-51,9194488583593	-48,3299942038398	1,47918546221604	17,1380577066648	-27,8313999159808	-44,5521545427107	47,2198524502041	6,12925481796265	58,6969299316406	49,4323883056641	22,120489481627	54,9167580959805	-40,7473628475183	-60,4088196105059	72,304789601281	-0,597177716472499	-2,93183040618896	-84,5734329223633	-748,965454101562	46,5564231872559	5,03767824172974	77,0986862182617	-66,7116394042969	-12,2078266143799	-835,122802734375	314,817818932273	288,632059961663	139,09517052944	-44,7643432617188	-23,5120677947998	-844,689575195312	-59,1114082343882	14,1986141235905	9,46630286862476	-24,7437400800779	-31,2824440030303	-77,2126541144791	-65,4513090009306
57	-2,18739414356298	73,9178619393414	461,010009766919	-32,1689834575306	51,3086051916573	31,7746887195535	52,0780296319107	-17,926485062569	79,8466644269829	-48,0749130244145	-27,5586414334912	-51,0673103328164	-47,5723075863851	4,07527351279478	16,398937226202	-29,0427856441174	-41,4743194552723	48,704689025694	7,90495872497559	59,1242446899414	45,6282730102539	17,6408170296031	55,9667643075068	-39,0901818016627	-61,3245347772682	70,9423719280697	3,74902405231597	-1,34481751918793	-86,0038299560547	-753,421875	43,9947090148926	8,56465816497803	78,0780487060547	-66,4382705688477	-7,76351594924927	-836,725708007812	314,958807779128	287,677944041979	142,545701977535	-44,8087921142578	-19,1864910125732	-846,343872070312	-59,3302993781462	9,57831001400437	11,5146160111808	-27,1043090807752	-31,3988132490754	-74,1954956066649	-65,4286190004923
58	-6,97170018796407	75,0921707184578	458,59512329272	-28,4784431459423	52,4788436919217	33,5918998723816	51,4853897105447	-13,7044715886159	80,1929855373337	-48,4597396838004	-23,6539745321118	-50,1757202130336	-46,8089065544439	6,3108916284754	15,8305273075048	-29,4131736809541	-38,4404373148866	50,2360153186892	10,219051361084	59,6979637145996	42,671443939209	13,4270574138909	57,8813857604648	-39,2282812900763	-62,1049032235315	69,9443839959776	8,01649500704058	0,900672912597656	-87,7790298461914	-756,901245117188	41,7897338867188	11,7998199462891	79,2254104614258	-66,6973037719727	-3,70477080345154	-838,457641601562	314,781702574061	286,587104913904	145,996411105495	-45,1664962768555	-14,8741722106934	-847,587646484375	-60,4791603079119	5,97034072792579	13,9130420677841	-29,5015716554812	-31,6254215231084	-71,3044891359188	-65,6949919963026
59	-9,39900112389663	77,5564193697432	457,097900385899	-25,8857212052745	54,1137809762965	35,5567779545338	51,6270828249898	-10,3732080456687	81,1519927968259	-48,8817596444096	-20,2105693821465	-49,3921546957721	-45,9228439353239	8,28231907010824	16,0501251223404	-31,2589664460361	-35,2871627841996	51,6081733706094	12,8539047241211	60,254222869873	40,5359153747559	9,55889058406617	59,3465042259767	-39,3168569728949	-63,3447290377926	69,1143849160949	11,6382468491389	2,22277212142944	-89,3511199951172	-760,393676757812	40,5036201477051	15,1299457550049	79,7224807739258	-67,4927215576172	-0,0312070697546005	-839,749572753906	314,682259126015	285,823268194717	149,266770454269	-45,4496688842773	-10,5382461547852	-847,889465332031	-61,0167694102102	2,39544105502436	15,4113302238156	-32,072658539396	-32,0473251311431	-68,4953460690231	-64,8955459991878
60	-11,992912291724	78,4458007814135	454,538665768846	-23,7392539984694	55,3338279708716	37,4913558981111	52,1101760867719	-7,72554016144557	81,2980804436579	-49,7155075114653	-17,8032112135774	-49,4378128049712	-45,3418693560727	10,0007724762797	16,8022441895221	-33,0025176986369	-33,4412117035662	52,7267417937293	15,3815031051636	60,315185546875	38,7542724609375	6,90003093294707	60,2717734462888	-39,1583445215535	-64,7004944184074	68,2156582824886	14,1428562593647	2,81196761131287	-90,0535736083984	-763,551574707031	40,1272125244141	18,0797729492188	79,6602783203125	-67,9406204223633	2,95624351501465	-840,376953125	314,543806277788	285,736398847954	152,027649308302	-45,2669944763184	-6,79956531524658	-847,517456054688	-61,4269409164859	-0,794539452595266	16,179527280039	-34,5951423660258	-32,4650649988707	-65,8659896837321	-63,6045610002102
61	-13,9678468725395	79,0935745213449	451,514862059305	-22,3683013921977	55,9140396118466	39,8318176261064	52,7571716295138	-5,63180208098149	80,9878845219221	-51,5771636988699	-15,8591156012104	-49,5329399090954	-45,2814712472255	11,4913272890372	18,5184841138123	-34,6913185088362	-32,5864372251236	54,3924827587003	17,6446666717529	60,4054756164551	37,0563163757324	4,22416371740266	60,7175024505914	-40,0495743231153	-66,2512881212753	67,1432889235624	15,8364988411392	2,93050718307495	-90,1542663574219	-766,639770507812	40,2970161437988	20,9212532043457	79,141227722168	-67,7479629516602	5,69590854644775	-840,021118164062	314,218097524274	286,305260807688	154,725239884186	-44,7364387512207	-3,26539373397827	-846,693908691406	-60,8883247383261	-4,25494670814764	15,0992336283117	-37,0979042043776	-33,3096237178145	-63,3046150216068	-62,2899129994678
62	-16,0046787256545	79,4285964968047	448,447509765374	-21,794713970553	56,5271186812454	41,7677230882467	53,5428771971244	-3,9675531366665	80,7860794066825	-53,8712768557451	-14,5809240308892	-49,2459487879773	-44,6426582334962	13,1418485640797	19,0510978687525	-35,3760757416607	-32,491470330821	56,6203842179258	19,6938953399658	60,7618408203125	36,0287284851074	1,50080768292811	61,1321193756597	-41,6933264660454	-67,7883801307919	66,6461818535527	16,8142468784382	2,53288769721985	-90,1674957275391	-769,128601074219	40,7119636535645	23,4508495330811	79,3042068481445	-67,63427734375	7,91023254394531	-839,13818359375	313,187106365386	287,730417064842	157,405602717909	-44,3448066711426	-0,172701194882393	-845,406982421875	-60,6517257715261	-7,03934669467905	14,0145406755896	-39,4287796036176	-34,1850318903893	-60,7822494493224	-60,7326849960074
63	-17,4302673312911	79,917099000696	445,619995115025	-20,7480487849351	56,864685059499	44,5586128238853	54,3614387549762	-2,22776031265784	80,6704483057202	-55,9423675550922	-12,8045158351056	-48,7433929449548	-44,0167388931589	14,723275186133	19,3048534418157	-35,715812685893	-31,1856365130563	59,0214691164496	21,5962162017822	61,4838790893555	35,3606567382812	-1,4025914750392	61,1072502802579	-43,6965287611719	-69,3902993329382	66,7366296139668	17,436064850583	1,88309109210968	-90,7792739868164	-771,211791992188	41,6301345825195	25,9308452606201	79,4038619995117	-67,9464263916016	9,93154335021973	-838,049926757812	312,787882861753	288,709602584203	159,928752754875	-44,4847564697266	2,96369504928589	-843,948120117188	-61,3171348578094	-9,54629135255623	13,6211700430728	-42,5166587822243	-34,9033966099693	-57,8256111152537	-58,4284130029195
64	-18,009517671442	80,6596755989971	442,492126464644	-20,5214385950874	57,2800025927413	47,1046371478909	55,709632885307	-0,85627821541177	80,5779266338137	-58,1360016011099	-11,113231647575	-48,6219749358363	-43,8127021812046	16,2799797121384	19,7812709874844	-36,4384117052607	-28,7288246130259	61,4043807990338	23,3926734924316	62,0794067382812	35,0300903320312	-4,62507059043401	60,5535189212648	-45,7912462722656	-70,9457913875886	66,8497333656179	17,446539936664	0,822310864925385	-90,8441543579102	-773,076049804688	42,9618072509766	28,0958232879639	78,8710784912109	-68,0667190551758	11,6533432006836	-836,658630371094	310,749396557879	290,039672332505	162,455319565472	-44,8594932556152	5,93870401382446	-842,594299316406	-61,8799629172531	-12,0433731099674	12,3044929538868	-45,7343559252187	-37,0656318618516	-55,1228256254369	-57,097080007305
65	9,10477161549258	69,9287185677183	464,956817627892	-44,3215255702806	48,6275749200095	26,4248962403975	54,6643104523796	-30,8930244428731	78,3877105742581	-49,2989006010184	-38,9599685625674	-55,2193412785082	-51,412216184373	-2,69767093486278	19,1945934259601	-25,9413852728821	-52,9594802787819	45,7522201554759	3,3557403087616	58,9708442687988	55,4534873962402	27,4068612574589	53,728393761333	-45,9817589855025	-60,3907535103948	75,9313537386356	-6,18357724712471	-7,99803686141968	-84,0313034057617	-742,947998046875	49,872673034668	0,172766804695129	78,1592178344727	-69,0318450927734	-17,7674503326416	-832,925109863281	316,204008247096	291,429590442436	133,928382462219	-46,6561393737793	-28,4031143188477	-840,228637695312	-60,0709686309759	19,9875640845653	4,74985552255901	-22,5379638656507	-33,5510444637107	-84,1167831388287	-65,4505539958655
66	11,5135927216266	67,2011947638356	464,816802978101	-48,731609344209	46,5361556999096	24,0017700200064	58,0325775141896	-35,5280113214138	76,1023483292584	-54,322143554514	-42,6088523875987	-55,5546874998807	-53,4461059564894	-5,73289203557614	22,0878162374443	-22,1589832312362	-58,9025459282874	45,2838249215978	4,65546083450317	57,4548377990723	61,309513092041	29,0439809576208	50,3152577061322	-52,2235783845928	-63,3107037231288	75,9663677184248	-12,0036676005508	-15,3226795196533	-81,3178939819336	-742,362182617188	55,3644638061523	-1,44602298736572	76,4627990722656	-67,2824249267578	-19,7092475891113	-828,1162109375	314,969902893907	295,516143425712	130,750836086222	-43,2376174926758	-30,3029365539551	-833,857360839844	-58,606143952979	22,021802901738	0,0584688037303254	-20,0304069520934	-37,754100800206	-86,695930480758	-64,2698669956917
67	13,3249740620633	64,5866622933448	463,616241455636	-51,9142570484847	43,1258583074056	22,063781739804	61,7029151909568	-38,6552505480389	74,2047119145235	-58,413467407391	-46,4078865028486	-54,4654121397877	-54,8437080377053	-8,11638450537146	24,6901664724892	-18,2941112514568	-62,8869285570428	45,9600791942302	6,08027791976929	55,7588195800781	65,1611709594727	30,1257778122043	46,0776316978172	-57,1966695180594	-65,5081810985624	74,8077117444552	-16,5437510332298	-20,3347053527832	-78,1915664672852	-743,091735839844	59,7999992370605	-2,34284615516663	73,8259124755859	-64,9789123535156	-20,9021682739258	-824,294372558594	312,939173890121	299,22128560394	128,337383642533	-39,6047058105469	-31,4671401977539	-829,48291015625	-56,7266197200933	23,2507534026553	-4,40555810853775	-17,7992191330207	-41,7337379468995	-87,6462326054535	-62,6869850016629
68	14,5023736972247	62,6004524225875	462,449615479459	-53,2933807361547	40,2403373722735	21,6060581216603	64,6130371088631	-39,8105964665664	72,3300018307388	-61,7760810857167	-47,6205635054118	-52,293251039351	-55,3682670604202	-9,4902734755487	26,8119621278803	-14,5361824035685	-64,6545410160368	46,8897972073034	7,50196552276611	54,0311317443848	67,4729995727539	30,9938968058239	42,7021217209109	-60,5224877214762	-67,073926901193	73,1987244721304	-19,6518718417919	-23,6985683441162	-75,8665390014648	-744,470031738281	62,4338645935059	-2,7264416217804	70,6934509277344	-62,8182945251465	-21,4344501495361	-821,4345703125	310,297270648553	301,714207947115	127,151020592101	-36,4585037231445	-32,0120582580566	-826,445007324219	-54,155651093708	23,3908691404733	-7,36997318409919	-16,3171176913479	-45,0445861837021	-87,4045715322883	-60,6924779995283
69	14,7800750782327	60,3207855241897	461,478240965219	-53,1584625236165	37,5917625435963	21,8574123391507	66,8624343860669	-39,9178428631055	70,1818923940682	-64,8332519543093	-47,3567047125957	-50,1128578193691	-55,4011497478899	-10,308144568933	28,6851882936106	-11,1614770892767	-65,4013061516029	46,1020774818379	8,99977111816406	52,1319389343262	68,6463775634766	31,2424827649157	40,8219134029699	-62,7725942230476	-68,3045829502494	71,2639630979178	-21,7616911121262	-25,6942386627197	-73,7085113525391	-746,300598144531	64,166877746582	-2,44740104675293	67,686637878418	-60,4469909667969	-21,4293079376221	-819,410034179688	307,65282397025	303,453546492036	126,8930678921	-33,7659683227539	-31,9400177001953	-823,921997070312	-51,7511940019443	22,6837978356229	-9,87314796520988	-15,3290004724309	-48,4212188729677	-86,0878143300364	-58,3775979979274
70	14,6760692592852	58,611114501062	459,963439939238	-51,890853883145	35,3913688666584	22,4310150171059	68,2958755487124	-38,6982727037117	67,7501373293062	-67,6521530106081	-47,0486755390842	-47,6411094664982	-54,4682846065709	-10,7810487730146	30,1438655853196	-8,3981494900972	-64,7659835803126	45,0978851340811	10,2872152328491	50,083740234375	68,9097671508789	30,6504755364338	38,9288651188152	-64,1498351876313	-69,4396796328433	69,3477944593321	-23,1914625922224	-27,32493019104	-72,1408386230469	-748,246276855469	65,3919982910156	-1,69340395927429	64,9957046508789	-58,0421104431152	-21,0507984161377	-818,003356933594	304,944330357129	304,848017570898	127,278027541204	-31,4780197143555	-31,3794536590576	-821,707641601562	-50,0542068484882	21,2254104606205	-12,2906112656254	-14,4123935711353	-51,4073944099886	-83,9935073849607	-55,2816580002012
71	13,769161224164	56,5060691860803	458,028717035004	-50,8858375547548	33,4709777841373	24,2931289676408	69,4420623793286	-36,3584861739712	65,4114151017479	-68,1857769957614	-47,3761424292867	-44,7425043236786	-53,2721900951043	-10,4671030036771	31,725471496641	-5,75033712268384	-63,2682342523419	44,3692283649798	11,6634683609009	48,0414810180664	68,6992340087891	29,7372803023164	37,6031712658168	-65,4778139803405	-71,0534077193397	67,6166376549282	-24,3634412207202	-29,1676177978516	-71,1697387695312	-750,542785644531	67,1584243774414	-0,321863800287247	62,7945899963379	-55,8685874938965	-20,252908706665	-816,310668945312	302,618296969762	306,641462736083	128,447561391458	-29,2044067382812	-30,2309665679932	-819,450988769531	-48,6017265313457	19,0403461459942	-14,2746267308515	-14,5243720976501	-54,5845718375445	-81,2168273901455	-52,2382320012736
72	12,0575151457917	54,9393386837793	454,181396490276	-49,4249534601665	31,8624286665371	27,19584655823	71,0885238645432	-32,8128776553098	63,5661087040158	-69,4332611314158	-47,1769602176412	-41,2552356236844	-52,0320968627454	-9,43628788061416	33,5265083303274	-2,85912537448296	-61,1407890346055	44,4413528440291	13,8166513442993	46,0538024902344	68,0486373901367	28,6346701684006	35,950337242656	-66,3598793842022	-73,1406229742081	65,4955269420332	-25,0750589506257	-30,6944465637207	-70,2299346923828	-753,869201660156	69,0612106323242	2,08890795707703	60,7335357666016	-53,6742820739746	-18,7076301574707	-814,214416503906	300,55656023388	308,687570410809	130,546268837041	-26,3924827575684	-28,1483097076416	-817,216064453125	-47,1535530096387	16,0040054318846	-15,9564352049414	-13,8785266876566	-57,4029884334649	-76,784431456427	-49,588122997076
73	10,2981319420424	53,8186073303325	450,993408203598	-47,1996421824419	30,7816886907635	31,2314662923408	72,8685836772719	-28,1946182249619	61,9250831598091	-71,4430056680513	-46,2784432038906	-37,2559909229926	-50,5124206547603	-8,09068584497892	35,4133644102562	0,0961208864515894	-58,6118431109575	45,319671630826	16,6877613067627	44,0871124267578	66,9126205444336	26,6463355216736	34,2085766463898	-67,1772950983482	-74,9977580365252	62,7806249312744	-24,7894712027978	-30,6472759246826	-69,4866027832031	-757,977661132812	70,4155426025391	5,40055227279663	58,9867820739746	-51,060489654541	-16,398344039917	-812,76904296875	298,156995242488	310,299942161151	133,46489700329	-23,1237697601318	-25,236442565918	-815,757934570312	-45,6051864629809	12,2422618857084	-17,2936687477688	-13,9334974275639	-60,3189277678061	-71,2761993407875	-45,4787709989269
74	7,91282367557302	51,6881866501962	448,99075317485	-44,6841125480775	28,8459129390609	34,3477630670145	74,0847930864833	-23,5226612032376	59,0912666344068	-73,7710418679691	-43,8959426855489	-31,7089023596743	-48,1759872462629	-7,13953113122118	36,9443359338422	2,76017880536936	-55,3726539601765	45,5201301620964	20,1220169067383	41,5595817565918	64,5769195556641	23,3072223166126	31,9468739063089	-67,775021611795	-76,3100588865321	58,8808097937524	-23,425326985147	-29,2894992828369	-68,8591384887695	-762,888977050781	69,9665298461914	9,59309959411621	56,3979034423828	-47,6472663879395	-13,359580039978	-812,21630859375	294,551033104994	310,910262769691	136,374514847858	-19,0331592559814	-21,2542476654053	-815,232116699219	-43,6636734022256	7,75874757676491	-18,4390506714084	-13,3894109743903	-64,1004867565086	-64,9369277943743	-40,2821040073333
75	5,05205488174819	55,1115188582695	449,119201659133	-42,2307662962986	32,7866744954547	37,5163803064878	71,972312927964	-20,0941085818507	60,4408645611831	-72,0513763436231	-39,9259910600631	-31,2246456152185	-47,914962764389	-4,89665698916333	35,3753547685242	0,876625301394608	-52,0269088763877	48,8501663165364	20,7464294433594	41,8135032653809	61,9988746643066	18,8479156512287	35,4245834315676	-64,5105896040099	-75,3923566618088	58,0395483041752	-20,5349039269694	-26,0182018280029	-69,7465744018555	-763,803100585938	67,1801147460938	11,1169605255127	56,8083839416504	-47,6827430725098	-11,1434850692749	-813,971374511719	293,805020398617	309,341641138328	139,181624864604	-18,9485034942627	-19,6044788360596	-818,006469726562	-44,5893821683748	5,07761001964937	-15,7055883459763	-14,8468961733879	-63,0303497278346	-63,3282775869042	-39,4149130013045
76	5,44642305201741	59,4699897762489	451,054931638362	-42,826644896251	36,5993385298855	35,2889633183279	70,8691711428121	-21,9126949301512	64,1187286361773	-70,3417892450358	-40,0820693959854	-36,9856262183205	-49,6762313837273	-3,77284979859446	33,2013130197918	-2,83950924887916	-53,4145202628721	50,3544197069252	19,1809215545654	45,2184295654297	61,7907791137695	19,542301178565	40,4187622037402	-63,6857795712615	-74,4387287466451	61,3759287220182	-18,4462390203677	-24,8502864837646	-72,6732559204102	-761,643127441406	65,5731430053711	9,76487255096436	60,4330596923828	-51,2572212219238	-11,1178636550903	-815,774291992188	297,838165528919	307,722282246003	139,440590436852	-23,4508247375488	-20,7296619415283	-820,025329589844	-47,431446073722	5,60563564525406	-13,125429152346	-17,486337661766	-58,9437637320981	-68,1422195446123	-43,6366960017115
77	4,51545906026092	63,5720291127483	451,862884521482	-42,0574302677077	39,9366416919599	34,1510505672249	69,0052413942014	-22,9582786541017	67,0647888185278	-67,3018798840941	-39,0311660752441	-40,1067390442888	-50,7207336418172	-2,47236132708733	31,1784095773936	-6,56587266859597	-53,5434494000283	51,3539733867068	17,6510124206543	47,948974609375	61,013858795166	19,6874847408481	44,242305752758	-62,0340538023583	-73,4170161227673	63,9627354329401	-16,1347481866065	-22,9390354156494	-74,904296875	-759,725402832031	63,7281837463379	9,14007568359375	63,6499328613281	-54,3177337646484	-10,6085538864136	-817,499389648438	300,853370005897	306,256442792047	140,134930133084	-27,2557888031006	-21,2126369476318	-822,294067382812	-49,5671768191588	6,27420520835156	-9,99701500095946	-19,7404327380322	-55,4064140304523	-71,7218780529112	-47,2260860024579
78	2,79658842370984	66,805297851275	452,185607910513	-40,5529136668722	42,7753219593217	33,6261939995701	66,8211669943042	-22,2698669442807	69,6864929196326	-64,4701766989782	-36,5958557137186	-42,1602363582656	-50,9492874137756	-1,06571042622717	29,3867092137841	-9,7793493265269	-52,2922096262694	52,2288246141677	16,4452857971191	50,0163993835449	59,4088554382324	19,1860656733995	47,0973052968284	-60,0022735600402	-72,29553633559	65,6747854771223	-13,3603143805526	-20,3104457855225	-76,8917541503906	-758,65234375	61,6147880554199	9,48215007781982	66,4081878662109	-56,6155738830566	-9,94405746459961	-819,6650390625	303,36471324276	304,523433784043	141,047762108124	-30,2230949401855	-20,8048877716064	-825,042541503906	-51,3547477713108	6,57411813693805	-6,91545200360882	-21,3820953353022	-52,1806869493797	-73,9565658572138	-50,5554700018175
79	1,44504248815848	69,8537139872187	452,035369872951	-38,5211219798801	45,3309974658082	33,7502288837825	64,9739456173063	-20,4495811461486	71,9846725462369	-62,7020416270332	-33,7760810860504	-43,2090721134881	-50,4746780393686	0,626551210546952	27,7231941228378	-12,4706382746282	-49,9403762833973	52,8118591298459	15,7394170761108	51,8349571228027	56,9688186645508	17,8689823150153	49,4459953291416	-57,6281890865934	-71,1738996004673	66,6880730728483	-10,0115394833646	-16,9641380310059	-78,5873718261719	-758,377807617188	59,173282623291	10,5113258361816	68,8643646240234	-58,4080429077148	-8,64568328857422	-822,140502929688	305,374599557669	302,760088187578	142,683638808922	-32,7148704528809	-19,4588356018066	-828,098022460938	-52,8172149662217	5,67808866566672	-3,5317993190409	-22,2925071715264	-49,0454750038338	-75,0196990963515	-53,5832600016309
80	-2,26840972500195	72,4942092865143	450,443206788309	-35,6945114135281	47,5533256527745	35,0658493043885	63,0330810552641	-16,8401546486769	74,2201309199591	-61,915393829118	-30,1501388557754	-43,8300476076495	-49,4276161192536	3,10160183865155	26,3009281158545	-14,7967739101689	-46,7812309270115	53,5806655883487	15,7380571365356	53,6009330749512	53,4493255615234	15,501881599043	51,4015769956059	-54,899997710755	-70,4878983516079	67,2561485373132	-5,63720446223542	-13,3370561599731	-80,8806381225586	-759,700744628906	56,3371734619141	12,6945123672485	71,3265533447266	-59,9971122741699	-6,1147518157959	-824,864624023438	306,661073163569	300,595351347793	145,144204744341	-35,1479454040527	-16,940845489502	-831,357543945312	-54,4699478145766	3,27761936280356	-0,632554173924958	-23,3645401040426	-45,6136894200097	-74,7575073208202	-56,4774889990728
81	-5,26066160330109	74,0003051750963	447,780395509248	-31,2890911121436	50,0471458425364	37,5102844261041	61,767578122846	-11,7828836459598	76,623390197103	-62,1165771465419	-25,6867904669725	-44,2324409493988	-48,0190849306274	6,66847753503495	25,2610168453836	-17,0731296540406	-42,5370826711773	55,2689475998584	16,8134517669678	55,5820579528809	48,9873199462891	11,1471061705655	53,1863212591825	-52,3753242508947	-70,50986207444	67,3827673388696	-0,107966679112515	-9,61735439300537	-83,6320724487305	-762,848754882812	52,8883590698242	16,0968494415283	73,7624435424805	-61,6589622497559	-1,73252642154694	-827,490417480469	307,576033135838	298,855838418401	148,982276646584	-37,5882987976074	-12,727765083313	-834,404235839844	-56,140296936464	-0,522502600169277	2,22127461365715	-26,8407154114567	-41,5859031747485	-71,6758041361935	-58,3331829977742
82	-9,74530029540298	74,899215701175	443,566345218885	-26,5600948362568	52,8628692595916	42,6658973682055	60,2655715913588	-6,05244207974239	79,2213668804333	-63,1684532117957	-20,7066612236635	-45,3480720520802	-46,8633689864879	11,4878845206951	25,4205856300337	-19,1847400703786	-36,9341011039111	57,2876853898845	19,609899520874	57,8243293762207	44,4122657775879	4,81401777288695	54,9149818400298	-51,8885002123401	-71,8004573498168	66,8886270190427	5,83941837434489	-6,83842468261719	-86,5407180786133	-768,163146972656	49,6375846862793	21,0890598297119	75,6515121459961	-63,178653717041	4,32404851913452	-829,777160644531	308,422199686527	297,934340921689	154,163207446416	-39,1968002319336	-6,22476863861084	-835,651672363281	-58,1110763540391	-5,83787345849534	3,90856623737172	-32,9454727137128	-42,2821235694542	-66,0797424349595	-58,0122829983892
83	-14,0047626557034	76,8895645145746	438,304687501289	-25,3641681678751	52,5797958390299	49,4201126051472	59,5937271270343	-2,73529575598439	79,7378845152275	-66,3040847843957	-15,6048002207007	-43,5563545218994	-45,3462677026182	16,5468978844702	27,3643798840313	-18,1796798877984	-32,376762393836	58,253276839409	25,2238159179688	58,9469337463379	42,9543380737305	-1,80446744045027	54,8212242167789	-52,2951736454212	-74,5798896781583	65,7312186482175	9,87241521934898	-5,8696460723877	-87,6767730712891	-775,222351074219	48,1446418762207	26,9539489746094	76,1597595214844	-63,7966995239258	11,166428565979	-828,772216796875	307,655860791201	297,667696493378	159,679718193488	-40,1150093078613	0,0136285107582808	-835,377502441406	-58,9488067610352	-11,5902643198354	5,01855468874661	-36,7281303449881	-45,4232444667716	-62,3883628796188	-57,2807619952594
84	55,7296333205784	2,87433887217388	464,76397705474	-71,912414553768	6,84337424950816	12,8430585853353	77,1649627715949	-69,6384124757877	27,6267433187547	-65,0120215779805	-92,4771640566063	-13,8330266935706	-42,0596542400869	-40,0477218570458	48,2511444025077	27,1390609767529	-78,7682800264688	15,6768188452409	4,08324432373047	14,3813409805298	97,6904602050781	66,4340438894639	9,35997581942667	-71,3849716095771	-70,3412112714435	52,5422067175363	-77,3520315761274	-55,3039703369141	-17,6522426605225	-738,609313964844	102,492919921875	-30,808780670166	29,6443920135498	-27,541524887085	-54,3972091674805	-792,609191894531	265,242767336441	322,094482414824	94,9062881398302	5,36312961578369	-63,8997459411621	-796,050598144531	-8,37389373895809	49,1046295168701	-47,2774429312947	28,2992019624391	-74,4559021001281	-80,3304595864456	-26,5126630011722
85	53,8031311109672	4,13108634166102	466,537384032378	-71,0731430068212	7,12608480456116	11,3042221091697	76,2138442997645	-69,6847534182706	27,8583583823404	-63,6838823502576	-92,5408283877589	-13,9909143929026	-42,0390930166864	-39,3805160556999	46,6563835169344	26,359428406025	-77,7571106007184	14,4818563467379	3,06619000434875	14,1897077560425	97,3030242919922	66,7303085309985	10,0274267206286	-69,8570175202593	-69,8612724794005	52,9128108702064	-76,9100832009926	-54,9794120788574	-18,059009552002	-738,243835449219	102,108787536621	-31,3351497650146	29,9226169586182	-28,1057643890381	-54,3334312438965	-793,461608886719	265,984527589196	320,4700317427	94,3927307186344	4,64259624481201	-63,7877044677734	-796,885131835938	-9,38561820777714	49,3161354049726	-46,6166381833899	28,080993652515	-72,4778137192845	-80,171707153553	-27,9881249978892
86	51,5414237997752	5,02028417636344	468,659881588617	-69,3656616206131	7,71691083832364	9,58243274859754	74,5791244490789	-69,4416427601405	27,8064746860462	-61,1480557276435	-91,6611519867665	-14,5907879332305	-41,7164916975407	-38,6791725164366	44,6882171646086	24,9946842186365	-76,3900222776468	13,1023702634902	1,39419507980347	14,3753719329834	95,7890625	66,7301177978012	10,7916231162491	-67,7701034532877	-68,725881342969	53,3460645876067	-75,939523943833	-54,0101623535156	-18,7849464416504	-737,712707519531	101,067108154297	-32,1247825622559	30,3901081085205	-29,133430480957	-53,9839820861816	-795,301696777344	266,952148435354	318,122406006723	94,3966064437999	3,96470355987549	-64,0404357910156	-798,968200683594	-10,6058788287236	49,3757591272215	-45,2374496452057	28,1011447894628	-69,8254165642843	-79,8915634157365	-29,1052489998671
87	49,5717506410565	5,89941739743229	470,918792725197	-67,1575317396384	8,49501895794486	7,80761098937552	72,27940368787	-68,8516693117076	28,0283985122008	-57,4534555626947	-91,0249272052186	-15,1178022650049	-40,9574813844874	-38,2513732913798	42,5212059030792	22,9371032733372	-74,7421112071394	11,7882528293179	-1,17519772052765	14,1691265106201	94,0708923339844	66,0482482904261	11,6246652589051	-65,1644516013877	-67,0383244481688	53,8453368708744	-74,3359408541969	-52,439582824707	-19,7315349578857	-736,959289550781	99,4008941650391	-32,9231643676758	31,3410778045654	-30,0002861022949	-53,8012847900391	-798,340393066406	267,711486816342	315,590087890273	94,131362914349	2,62382459640503	-63,643310546875	-801,795837402344	-12,0202579499078	49,8402938824122	-42,9097900399152	27,8800182326384	-66,476646423408	-79,4905014035603	-30,3067589990317
88	46,6605529790527	6,44186830616854	473,364654539797	-64,1396026628158	9,46008396007226	5,80252218144124	69,7203063956806	-67,9341430666204	27,7653789530377	-53,4241299923653	-88,9924469942843	-15,6861107443795	-39,7086830138406	-37,708820343812	40,1883239755814	20,6312294009956	-72,4777603160741	9,90269184179555	-3,50705862045288	14,3678522109985	91,1576614379883	65,2878036498015	11,9120664580528	-61,9685478221441	-64,5870826279737	54,1051952779371	-72,167660930132	-50,2005958557129	-21,0543689727783	-736,1650390625	96,7868118286133	-33,8267021179199	32,3642845153809	-30,4357814788818	-53,6820869445801	-802,702209472656	268,506134033376	311,960571290152	93,7445678720115	1,30177211761475	-63,271427154541	-805,706787109375	-13,6961650838593	50,2574691776686	-39,8998031611417	28,0078029624404	-62,5705871576851	-78,8970642086403	-31,3094649998735
89	43,1767959577231	6,95759296726973	475,715515135053	-61,3810081460924	9,5524988182099	2,86067390545107	65,9366683959223	-66,8615112285219	27,7256870274988	-48,5238029943922	-86,2398310649429	-15,8269632229473	-38,0537719730545	-37,0019378654841	37,6850967411103	18,010261534555	-69,5423965462459	7,84528589548077	-6,10200214385986	14,3033123016357	87,3586273193359	64,465850829743	11,7289934166954	-58,0856666551782	-61,4347062082988	54,1358057052695	-69,6748009471623	-47,3624649047852	-22,2415618896484	-735,105285644531	93,2434844970703	-35,1045875549316	33,089958190918	-30,983943939209	-53,4358215332031	-807,940795898438	269,274230955783	307,576171875126	93,6945190425564	0,203081533312798	-63,1514892578125	-810,572875976562	-15,2694978712558	51,4263458243778	-35,7336997983172	28,527975083566	-58,053977966284	-77,8491134634594	-32,1518819995098
90	39,0277252232111	7,90577268372719	477,716491702134	-56,8936576858217	9,57623100286135	-0,712745966099773	61,493576050439	-65,591400149662	27,4322814918546	-41,4838710135959	-84,9963737922597	-14,7893004757977	-35,9110832211291	-36,6736106899098	35,0325241091217	14,5750684757821	-66,2038040180274	5,75461053736552	-10,4408903121948	12,5634145736694	83,7316055297852	64,0822906498682	11,8056392693761	-53,1668853759841	-57,5078017537461	54,2485625342892	-67,5591977220048	-44,6563911437988	-23,9865970611572	-733,239501953125	89,4779968261719	-37,797233581543	32,9140892028809	-31,0716762542725	-53,9495048522949	-813,704284667969	269,69256591812	302,269287110358	93,7078094480353	-1,33327341079712	-63,6334571838379	-816,653015136719	-17,2453861237217	53,0639305109383	-30,5668182386034	29,7946758266841	-53,0204544065041	-76,3118209838123	-32,1483269999306
91	35,331954954593	9,03779887924706	480,233184815486	-52,0950088481202	10,3353929518868	-4,154537678151	56,6720199574693	-64,2036514282502	27,1418991143203	-34,4637885146702	-80,308042533261	-13,4471556793085	-33,3910942088867	-36,2506752005078	32,1740112294629	10,8788013458169	-62,1632576001149	3,94338893869852	-13,5425615310669	11,7480545043945	77,4188995361328	63,5295677184722	12,6918668765361	-47,5337753302622	-53,078707473486	54,2150097442848	-63,8190480663472	-40,4472885131836	-26,5021820068359	-731,4287109375	83,6019592285156	-39,1930961608887	34,1254272460938	-30,4947280883789	-53,6409111022949	-819,7900390625	270,241790773941	295,832275392832	94,1039276137422	-3,92076086997986	-63,4275360107422	-824,459716796875	-20,4566802955126	54,9045066821805	-24,3498039260754	30,3862724305045	-47,3556137080618	-74,86141967725	-32,3707960029341
92	30,666986465355	8,66364288507229	482,183959961363	-45,3909988389634	10,2637224213145	-7,28952264998693	50,6621780379378	-62,0982933065529	29,2319622011845	-25,4292597807682	-74,5391837887163	-9,66567270003058	-30,8550167073195	-35,00095367525	28,5305690759276	7,24509191480321	-57,2504806497126	0,762890397364732	-17,0909233093262	9,2326078414917	69,1303176879883	63,5268402095849	13,818443299619	-41,3802490233838	-46,8055222922889	53,6676501651393	-59,6361777291657	-33,0129318237305	-27,9712028503418	-727,658752441406	75,7641220092773	-40,9426460266113	36,1579208374023	-29,133171081543	-52,4515762329102	-826,316040039062	271,050170896658	287,660705566084	95,0269622787042	-5,5661997795105	-65,3785095214844	-835,199035644531	-22,1174983975758	57,4126014707919	-16,8014144888421	31,7829494462166	-41,2568702673819	-73,0085601812377	-34,0422940003659
93	25,1233062761578	8,99709035079575	482,44195557862	-39,2516975373052	11,5837898362565	-9,88027477208524	43,849639890879	-59,8381805419715	29,2862453585534	-19,2128345920556	-68,3433013352415	-10,9207123229499	-27,7670154631355	-33,8033637956394	24,7991142178171	2,89877843202161	-51,1013069127811	-1,3069014562918	-20,0906600952148	11,2414045333862	61,7205810546875	62,8081054688718	14,7607250218113	-34,8360061627901	-40,8204055882284	52,74979269505	-56,0481223730037	-26,3772850036621	-31,2602863311768	-723,916198730469	67,9886856079102	-43,3814926147461	36,5687561035156	-27,0041751861572	-50,7524032592773	-831,764770507812	267,358734135117	278,314117434011	93,6866073668953	-5,98558473587036	-68,1461791992188	-845,642028808594	-23,331153867645	60,0721626273924	-6,92749500312443	33,6331405628024	-34,1588630681016	-71,0749969453426	-35,4206279986367
94	-31,5031013450434	20,6616287205872	411,061248787165	-27,7285148212121	2,51883968923572	57,5043498198127	75,8909454352977	10,2167501434956	15,307685850713	-74,100494395576	-14,0891647377081	22,315942754346	-17,4584960964762	7,77156019275465	57,0995559675054	24,7968516767991	-16,6727623986575	56,0104703531103	50,4464874267578	17,6129531860352	48,5795059204102	-7,37881803769008	-4,55661391775973	-71,7644424441623	-79,4027285963059	2,24606602538983	-22,6188858064537	-17,3253440856934	-28,3822441101074	-814,162475585938	61,8741989135742	43,8581466674805	10,861442565918	-5,28377723693848	18,0760955810547	-804,396850585938	249,889144896193	315,189361570454	166,978637695387	29,3047637939453	3,60526466369629	-822,131103515625	11,240183832809	-11,6788845181073	-14,8537607113194	-5,42822551829179	-82,582931517993	-14,8720035534358	3,74290900352147
95	-29,1124687208239	14,4369049084309	415,994873044828	-27,9715371737	0,160875798368642	55,3064564119675	74,2828140303956	5,3422107711002	13,5594406103602	-70,9861984289569	-18,1499767295433	22,5132274607089	-17,5286941528987	5,01661968195968	57,1445846542508	26,7659933253549	-19,8488883724129	51,9014029517911	47,3686294555664	14,7646465301514	50,5876541137695	-2,69064688718581	-5,42923641263105	-71,7073669432094	-77,7588842572595	3,42997379970048	-26,2528000376588	-19,9890995025635	-26,4892120361328	-810,562683105469	63,6548652648926	38,5518760681152	10,2246627807617	-4,07757997512817	12,7621574401855	-804,848876953125	248,947677611493	314,158264160593	162,909835815831	29,1309280395508	-0,329931378364563	-821,937133789062	13,1766338327796	-10,4294481261204	-14,4363088605877	-1,37944710132705	-83,0593185426182	-17,3999538408249	4,92816929743558
96	-26,5801506030893	9,15390300773942	419,74563598687	-28,6275589934012	-2,48857524020804	53,2033358733014	74,5849990847529	1,2092938411867	10,1297988900225	-68,8693084726047	-21,8213729841311	23,738349911488	-17,1289024357178	2,28015255844888	57,2551345820463	29,1125983210104	-23,259586974334	47,6645545253994	44,4544219970703	11,6741533279419	52,9209327697754	1,48673081484284	-7,03328943226474	-71,7999572757646	-76,6311387380113	3,9643872732151	-30,6944970528021	-23,0554065704346	-23,7823104858398	-807,256225585938	66,009635925293	33,3562126159668	8,71896457672119	-1,99398708343506	7,39673089981079	-804,643188476562	246,627563476393	314,215393066017	158,78350830072	29,9112300872803	-4,29962682723999	-820,636108398438	15,4717187867282	-8,9049129466318	-14,2752141948937	2,70480918867722	-83,9019851664266	-19,5209026350732	6,55417629842396
97	-23,7709503102605	3,90237474289974	423,202789305672	-29,5707676625848	-5,03171175374627	51,1790633114627	74,7563400290953	-2,00313472778953	6,3805298796615	-67,4953994754196	-24,2886047396973	24,2058086382648	-16,159744263725	-0,243779005119624	57,6006507875129	31,6204061225787	-25,9230965350982	44,0519191579567	42,4206619262695	8,5806770324707	54,9312286376953	5,13677787837464	-8,84983539653017	-71,8869018551401	-76,0819728089222	2,65417491367077	-35,0663274800221	-25,2388286590576	-20,2883205413818	-805,018737792969	67,8359985351562	29,3042793273926	5,95820188522339	2,20390343666077	4,01867008209229	-803,487548828125	243,134246826076	314,450073242224	155,352981567308	32,0694427490234	-7,55667543411255	-818,447631835938	18,1313991544655	-7,11826324488398	-14,0936832426528	6,46046638524328	-84,5297393799816	-20,8303012855034	8,1026020007705
98	-19,4594993675811	-2,52397273469911	426,081817618666	-30,3577889582117	-7,55988177466153	49,1288315375913	75,0008544930925	-4,00150346872603	2,84826969902239	-65,7362747263235	-27,1707782788266	24,8274478911925	-15,0734071736612	-2,6283679026885	58,0595397946267	33,8041539576691	-27,9272755805636	41,0912185403473	40,9152030944824	5,86756563186646	56,5275840759277	8,1772546789278	-11,3781127956907	-71,5465927119277	-75,4536496055354	0,69545019223565	-38,5447465412809	-26,2735347747803	-16,8180980682373	-803,561340332031	69,0999526977539	26,976655960083	2,47258973121643	5,77639007568359	0,970616042613983	-803,283325195312	239,698822021569	314,413909912662	152,910552977524	34,8312492370605	-9,96760749816895	-816,687255859375	20,9869880686026	-5,60220193903909	-13,4442672733545	10,2007675174364	-85,0613784794755	-21,7063713079175	10,0393850004274
99	-20,3335647577615	-4,13701438944908	424,772277833462	-31,308917444976	-10,4263541429513	48,2172355712501	75,0683593744566	-5,68889427747451	-0,896046871396472	-66,3011752135406	-30,066367485107	26,3323554399767	-13,6041803364478	-4,99223613803987	58,5363655084501	36,4955376380167	-28,9784993619816	38,3587870183338	40,2890777587891	2,59896159172058	57,3816604614258	10,3190355297751	-14,7232122429072	-71,1147003175628	-74,2913131422312	-1,50034206534711	-41,4485400797014	-26,3728351593018	-13,2158069610596	-802,504455566406	69,4835739135742	24,544412612915	-1,03274750709534	8,94947910308838	-2,01426362991333	-803,823181152344	236,570220947133	314,052276611658	150,326278685995	37,8590240478516	-12,0622072219849	-815,766845703125	24,225612641503	-4,22495174274247	-12,4669466033951	13,9593791963536	-85,5025711074475	-22,0805168141353	12,8580269993253
100	-21,4142265300707	-6,5170831686018	423,555480958209	-32,0396967446904	-13,358117740679	47,3877123577446	74,6552200319913	-7,91757202350041	-5,05863666462508	-66,840894131832	-33,2740918302594	28,2737356133389	-12,0111761083852	-7,22452878882765	58,8245887765064	39,6064975477984	-29,54410979163	36,0452982228671	40,4779205322266	-0,881864130496979	57,7917404174805	12,0467958426219	-18,4444866190134	-70,252296448225	-72,8888589807888	-4,28653880366843	-43,8817656124568	-25,813196182251	-9,37015533447266	-802,150024414062	69,2952423095703	22,0598850250244	-4,73546075820923	12,4522619247437	-4,30185699462891	-804,74462890625	233,199569702279	313,396575927883	148,243011474295	41,2219886779785	-13,5525608062744	-815,474304199219	27,7639675146618	-2,31202554609936	-11,5327434543297	17,7785778050801	-86,1092605595358	-21,4593353270625	16,4080729976666
101	-21,2103939059284	-9,49115753165342	423,124053955099	-32,6042347992412	-16,3364839880701	46,8616369450448	74,4203567495362	-11,3977108015764	-8,80710697041068	-67,8154630729673	-35,9937143968	33,148908886949	-10,0337343212962	-9,1836385726994	59,2640113845285	42,8897876145266	-30,0728810887574	33,6222253190402	40,7512741088867	-4,52302503585815	58,0198783874512	13,0920286183246	-22,5130748750821	-69,1854476918197	-71,2170754193891	-7,41305275359332	-46,0349581633976	-24,8059215545654	-5,37392663955688	-802,212768554688	68,7043304443359	19,1362247467041	-8,4937105178833	16,3611621856689	-5,90242624282837	-805,9990234375	229,820861816414	312,3617553711	146,504211425618	44,6391448974609	-14,9495582580566	-815,686889648438	32,1237950009339	0,175687527536965	-10,35540646349	21,6571941389758	-86,637802123221	-20,2541217818418	20,1677270007698
102	-21,2210731504022	-12,5781221387146	422,669464111636	-32,9465020198295	-19,4744134097137	46,407645529218	73,445762633626	-15,8076353000962	-11,733211519391	-68,7361157929393	-38,2325963791738	38,3410920068863	-7,66369867181741	-10,9783029514895	60,149974821764	46,3839787287642	-30,542259076313	31,0583315271144	41,1028709411621	-8,29818630218506	58,0973739624023	13,9233207711111	-26,6999778754408	-67,6523513780347	-69,5374790752539	-10,9466369486719	-48,0299468770313	-23,6007289886475	-1,2666232585907	-803,365417480469	68,0382232666016	16,199239730835	-12,6031541824341	20,5765285491943	-7,14897632598877	-807,4228515625	226,256652831832	311,11947631798	145,283493041241	48,0813674926758	-16,3575382232666	-816,185180664062	36,3021516486138	2,16798715210357	-7,90765801480253	25,9673728931195	-86,3934249878173	-19,1367740575427	24,8457150016938
103	-21,2164497426936	-15,670458803292	421,771636961888	-33,0125386363412	-22,8696143342963	45,9919597901256	72,4307479836949	-14,1527824383968	-16,9557247175971	-70,2672814873913	-39,8943574119675	44,0487065319752	-4,6295385417888	-11,680800440421	61,0115432690526	50,4207119104605	-30,4373607527676	28,6296046678552	41,9970169067383	-12,1895952224731	57,9405517578125	14,5683193232979	-30,8480873134766	-65,5481109645139	-67,9514230598508	-15,1071652190466	-49,85756796155	-21,6998424530029	3,218754529953	-804,4765625	67,5768432617188	13,7677040100098	-17,4164867401123	25,3711757659912	-7,47212743759155	-808,690307617188	222,701843255624	309,297454838519	144,31501769741	51,7723999023438	-17,2291374206543	-816,886962890625	39,6147880568902	3,38292216726166	-5,93157291994723	29,8642005891362	-85,6890716577223	-15,1044216194381	30,3648259994979
104	-19,3109499832037	-17,220883392699	420,972146142474	-34,1705360361935	-24,0216491635448	44,6314563451915	73,1446151683193	-14,6671810314606	-17,6683101669555	-71,1483312318832	-41,3791953884687	44,8756922215098	-5,52031993646902	-12,658217429767	61,2975235027495	52,2057740013449	-32,834279660192	28,4820083932352	42,6500473022461	-12,8425712585449	59,8137969970703	17,3274745931632	-32,680637362956	-66,7639389003294	-68,684423515057	-14,9612215390347	-51,4802195034839	-24,0327301025391	4,28117179870605	-804,51708984375	68,7472457885742	13,0697402954102	-17,3838920593262	25,809476852417	-8,74417686462402	-807,341247558594	220,008789062391	311,40579223361	142,38038635435	53,0302085876465	-17,955192565918	-815,474365234375	40,1831321747202	3,14376973959793	-7,15994882576661	30,8261489928367	-86,8023300200052	-16,1756668100187	31,8719749966336
105	-16,8481436018664	-19,5200936277533	422,220513099515	-35,8475396255832	-24,3431639773754	42,1807627681225	70,5723571889084	-22,1440086181268	-18,6709613782508	-71,4047722858636	-44,8779745209159	46,1062572076635	-6,22052525818455	-13,8922328996153	61,7370185876109	52,8603026263236	-35,0490343742027	27,4572427351085	41,39697265625	-14,8325881958008	62,3088798522949	20,7273902896034	-37,2238998292909	-65,9636077927344	-69,2359819578578	-14,0775800902433	-54,5119210695546	-27,5079326629639	6,18184947967529	-802,875732421875	70,6472244262695	11,0739679336548	-17,2816638946533	26,2580547332764	-11,4851770401001	-805,285949707031	215,971939091847	312,247924806489	139,758193966837	54,6502914428711	-20,343770980835	-813,808776855469	41,1065673885022	3,15886736510569	-7,97070170506092	34,4345779361466	-87,7279434217576	-19,7386760664083	32,9568749988237
106	-13,4020262797807	-20,6370094972137	423,433550328225	-39,0098343044909	-25,0633741855619	40,3609173522427	72,3780212347246	-25,064783098996	-16,7878093776815	-70,7098143648215	-48,846032222815	46,0374833001356	-8,04557132600094	-16,4269447338752	61,6844940198152	54,7251090984853	-37,8678436245306	26,2279682088769	39,2617416381836	-16,6084213256836	65,7113494873047	25,2124214161191	-36,5652160640362	-66,3089370740079	-69,3464498550668	-11,7498866822181	-58,0942806927909	-30,8673553466797	7,67963123321533	-798,869689941406	73,2690582275391	8,32286930084229	-16,7133674621582	25,8371334075928	-15,2522354125977	-803,118347167969	217,03140258714	314,02957153339	133,485977175042	55,0375137329102	-24,4295539855957	-812,534301757812	41,4407119775128	5,40591478983588	-12,3643894181239	35,4313278217675	-87,9064941394098	-22,3238639854334	31,9334279987749
107	-8,02699682565639	-20,6749033754072	425,731069477961	-42,8094702345551	-26,3978014400663	35,4569301050501	73,598152163384	-29,8036746967573	-15,1686077141523	-70,1164705197643	-54,0622444182835	44,0209467667158	-10,3818426111534	-20,0848388676706	61,3306427022698	55,0361251853101	-40,3213119510896	23,2728328723206	36,677619934082	-17,2207889556885	70,150390625	29,3795032506421	-33,8977470392083	-66,3706665051414	-68,5132615486562	-6,72170593746198	-61,411383835254	-35,3004875183105	8,0421724319458	-793,231628417969	74,7992782592773	3,42023706436157	-13,2195844650269	23,1281509399414	-20,365535736084	-802,017333984375	220,358367919598	315,609832762772	127,051795960587	52,839485168457	-30,060676574707	-812,144775390625	40,441661831728	11,2567491548734	-15,9014978420735	37,3330459604138	-87,636466978304	-25,7405109389123	29,8160149970068
108	-3,152066226176	-21,3010273021586	428,800079346644	-46,9673650706238	-26,3389684122524	34,2281360222507	75,3594665540273	-34,8755760200962	-14,3966455473161	-68,696037207462	-59,2692707538552	42,9645410541127	-12,2684526434652	-23,2710037248136	62,1330032343077	56,4346580504187	-43,0686264047959	20,8078060144644	33,8225288391113	-18,4502811431885	74,1521224975586	34,3314170844534	-31,8440036787484	-68,1332702646459	-69,4191821416136	-2,72415352215294	-66,0665411586919	-39,3056716918945	8,83605194091797	-787,236999511719	80,6020278930664	0,480268269777298	-12,1580190658569	21,3719539642334	-25,0307483673096	-799,425537109375	222,046051025853	317,904846191623	121,67533111565	52,2155342102051	-35,1742324829102	-809,403625488281	37,9788093566047	17,6489162451401	-21,1516704575126	39,4349021913705	-87,5456314090307	-29,7620964046017	26,7813989968142
109	6,74823141143578	-24,1583766960877	431,753692628453	-53,4677643566059	-25,4560439908343	32,442357718995	79,112678521847	-40,6111679090374	-13,3350706097614	-68,1999602025898	-65,1662545988967	41,1220445358456	-14,7065839757498	-27,0086784372863	63,0052108754228	57,49588012517	-46,6031265261621	17,7539329526824	31,262622833252	-19,0236721038818	78,6448287963867	40,1188545227318	-29,9687423704458	-70,4590682978551	-69,7505423309164	2,35393573745705	-70,6266252025382	-42,55712890625	9,08565807342529	-779,947509765625	85,7800827026367	-4,18295574188232	-9,47681331634521	18,8036975860596	-30,116641998291	-797,096801757812	226,023544310251	319,557250977551	115,638732910706	51,0095901489258	-40,3917541503906	-806,341064453125	34,8190650910014	24,7589244856428	-27,1973724355809	41,6606063848875	-88,3566818228506	-34,7129440302781	22,2196879986133
110	17,6548271168738	-27,7147407563148	435,267395021851	-60,2581682140898	-25,5711443063227	31,5822895283473	81,0923156740245	-48,6684265136793	-11,014580730179	-68,0700260179945	-71,8298941856063	39,1912699609872	-17,4800758342525	-31,2792224891947	63,8780746455922	58,010768889803	-51,0750389092537	15,0015039427463	28,5492267608643	-19,6106643676758	83,6831436157227	46,3832664496733	-27,6180076599436	-73,2605743379665	-70,171859650177	8,36599742016444	-75,8651721383157	-46,1262321472168	9,30881977081299	-771,637268066406	91,7249526977539	-10,5519895553589	-6,20601558685303	15,5808992385864	-35,6361274719238	-793,968200683594	229,473953247288	322,177825926713	109,804908751991	48,9773941040039	-45,8260269165039	-802,796020507812	30,5074405661047	32,4072799696724	-33,0198440559459	44,1483039865271	-89,6746063252183	-40,5891113281046	17,0848999989283
111	30,2720890043009	-32,6600494408878	437,426971438143	-68,5077908366895	-25,6986184214289	28,318209842607	86,0874252321874	-57,9934158317671	-10,216814044423	-71,2281739025518	-80,0019845208191	37,7599625477544	-20,405256269131	-35,9252624535359	65,8124389635042	59,2190361035803	-56,1269454958102	12,3461532587961	27,5160961151123	-20,4286918640137	90,9758758544922	54,1363525403301	-26,3104152690478	-76,6614608742502	-72,6563385928933	13,9207612414109	-83,2924871736799	-52,6404838562012	11,5471754074097	-763,693969726562	100,245628356934	-17,6099624633789	-4,43512105941772	13,2578344345093	-40,6154327392578	-786,7666015625	232,784255979716	324,932250976892	102,900177001528	47,0815353393555	-50,8948059082031	-797,275085449219	27,3896980306885	39,9432144167236	-39,9960021994986	47,1755676287396	-93,9133148183745	-47,5046157853341	12,5913519990496
112	43,4295692433944	-38,9584579462075	442,125823973024	-78,1021373632123	-25,9379069627921	26,0743974545786	92,5407257015354	-66,9118347138873	-10,1749153169551	-74,4087366648039	-88,2778851885565	35,6298316034315	-23,0713920566359	-42,1721420270428	67,1983566290418	60,5721321127059	-61,4148330735211	10,3447275159265	26,1788196563721	-20,7681827545166	98,3461074829102	62,4492950485905	-24,4699001344324	-80,8475952121183	-75,8624815430371	20,5252349322411	-91,4981984169789	-60,4471206665039	13,3322887420654	-754,26220703125	110,723754882812	-25,1025371551514	-4,11476564407349	7,86737680435181	-46,6008415222168	-779,421997070312	234,491149901512	329,461456300057	94,2370147720282	45,0944709777832	-55,1279945373535	-790,159973144531	27,3171997018164	46,807224273662	-48,8078804019947	51,9569587632361	-99,4526443421562	-55,8841590803253	9,24246690077917
113	20,4898567224445	-53,1334953261124	459,741333003068	-51,2169239123316	-36,6231651546755	5,80191200710346	62,0273513821726	-61,9991416873865	-16,3886661521217	-49,8625652832149	-75,8552679029871	43,2789636403322	-7,27613830758525	-42,188938140513	53,0754585276991	57,0992584226073	-47,7407455470413	-4,25194787803765	15,8966846466064	-26,9094829559326	80,7475128173828	62,5499877935508	-38,335830685799	-53,2276992803437	-53,7823267935846	6,96797929586545	-86,9216631256573	-38,887393951416	24,299072265625	-755,829040527344	94,5849761962891	-31,4052410125732	-13,7116975784302	26,7153186798096	-55,3617973327637	-810,548889160156	221,817398071765	309,831512449088	96,5805435169992	55,3601150512695	-59,5716896057129	-819,484375	37,0396194435655	54,8630828829354	-27,2428283697109	67,6146163934492	-74,7385025043397	-40,0115432724746	19,2014470051587
114	14,14115237953	-50,7489852857909	454,385131835998	-48,0468349045953	-35,6535289273761	13,3197387593379	62,2987594598445	-53,2437629742005	-17,5046348583806	-50,4187837323394	-68,7792231962626	45,3542352098546	-6,55702686300611	-37,8957748407325	54,7563438405438	55,448242188841	-45,1123237570676	-0,0477315205015492	19,2559051513672	-26,1761989593506	76,0368270874023	54,8125991813469	-37,7059974662156	-53,207439424224	-54,7199994384126	1,31305038554583	-79,1836071077577	-34,1308975219727	20,5919227600098	-765,915771484375	85,9826049804688	-24,0361518859863	-16,2230892181396	26,4127044677734	-45,0123138427734	-811,388000488281	217,751022340122	309,145690917394	102,713424683906	58,2729377746582	-54,5782623291016	-821,645935058594	38,802902226826	46,6712074282263	-21,6505908968493	63,5144004813486	-77,0092697158506	-34,3844413768029	23,1658819967782
115	7,23008012504345	-50,2396583505905	449,416320798732	-44,2585133178662	-36,4155033843182	19,4821244490825	62,1448460447314	-46,8899201330622	-22,2224914591375	-52,7272127164427	-62,5832999406608	51,1494663433444	-3,83262848860479	-34,5029869071693	56,9316062922211	58,3359146163959	-39,8359794625974	4,0618019098276	24,1634883880615	-28,0977935791016	73,1024398803711	47,5865325913993	-39,541412354614	-53,4230690004575	-54,9195708017664	-5,90455613150983	-73,5437399651763	-29,7397975921631	20,6317520141602	-775,554443359375	78,8352203369141	-18,016939163208	-20,2904224395752	29,0932216644287	-36,5806617736816	-812,873901367188	211,912292481538	308,251342770732	109,943328858395	63,0567436218262	-49,6536865234375	-824,304443359375	45,2562828068055	38,4336204517678	-15,5448436727181	61,1147499084003	-80,3516845704151	-27,0656185162955	28,0255340010167
116	1,92248106208401	-50,0798492374266	445,536804203407	-41,2308003800145	-39,6746675777464	23,1495629609878	61,4681368807472	-41,7869898626299	-28,2075225829031	-54,0492563357793	-58,826274433036	58,2822154923108	-0,324573785143072	-32,8389358513939	58,8324966446178	64,5176925645076	-36,1761856104147	5,51171493585461	27,8975372314453	-31,8515625	72,0354156494141	42,3392295820817	-43,2918052670923	-52,445903779048	-53,9522883237926	-12,6847808928656	-71,0474581688866	-25,9364776611328	24,1006984710693	-781,976440429688	73,8785858154297	-15,0480995178223	-24,7551746368408	34,7144584655762	-33,1452102661133	-813,83837890625	206,064544680467	303,25506591935	115,630058289549	67,2530136108398	-45,1755294799805	-827,985595703125	52,609062193234	33,0081253052767	-10,2312746029512	62,759956356801	-83,3231582638267	-20,4935722339395	32,851234003549
117	-0,422606917438905	-47,894016274311	445,018859853514	-39,4125083563662	-43,1712081755761	24,8587781385036	60,105130493782	-37,9689385711028	-33,2783560154051	-55,1415899058202	-55,240244256009	65,3914983701111	2,45766257844377	-30,9763412477134	60,922615050388	70,1389160122163	-33,942905423082	5,53110885601434	31,5793743133545	-35,6362571716309	71,2464904785156	38,3342895467625	-46,2490844721577	-51,6711769128127	-53,2664426552298	-18,9465911329331	-69,8182652331757	-22,7307376861572	28,1991157531738	-786,950012207031	71,413818359375	-12,8033514022827	-30,0582046508789	39,9018669128418	-30,2475833892822	-814,713134765625	203,281509397935	301,189392089164	121,373352049144	71,7143707275391	-41,628173828125	-831,233459472656	58,7369537332498	30,0012741081968	-5,16594600671226	65,9909362781703	-84,9015960715464	-14,9253654466933	37,8670960034407
118	-3,95717158534105	-48,8511375102082	441,404133463455	-38,2652623557824	-46,3947185677252	27,6816431250765	58,7197456329628	-35,3883743320289	-38,7360610931245	-53,9797585498022	-50,4780292683584	70,4492464920315	3,76759267202039	-29,620498659143	61,3756561320182	72,3866958610941	-29,7059001914274	4,65613937418525	33,9924049377441	-37,9159355163574	68,5260162353516	35,1800575312313	-48,3044280995727	-50,583946227059	-51,6213931711704	-23,876787940489	-69,3638888208564	-19,1550483703613	31,9181346893311	-789,773681640625	69,2549362182617	-12,0323095321655	-34,6609344482422	44,0685806274414	-28,3903751373291	-816,655700683594	199,145370483118	297,859374999554	123,336380003752	76,8428802490234	-41,3575172424316	-834,7724609375	62,7885780350454	28,553361894805	-0,209271536732674	68,7923126225286	-85,3484115607321	-9,15232372611136	42,8440399988604
119	-12,6218044719563	-49,7878635304923	436,451781654905	-35,7523810612108	-48,4744654806512	30,7105205678901	54,9477615363936	-33,6226501438159	-41,5416793821649	-51,6380614214153	-49,5077051194915	71,2832009713567	6,29139614150766	-29,1379661503416	62,0496788015963	72,7299118034545	-24,2056121788344	3,48127961022172	35,6813316345215	-39,1182594299316	64,51708984375	32,0898570822313	-51,8200183320844	-48,014215193928	-49,0798122792239	-28,426783309786	-67,6483544480154	-13,9055833816528	34,221492767334	-792,515075683594	65,1714935302734	-10,7777738571167	-38,2048263549805	48,0879135131836	-27,1895236968994	-819,449584960938	195,613708496633	292,762298584681	124,52906799287	80,9839706420898	-40,6616058349609	-839,711730957031	66,0763778689768	27,1494808197932	6,03016233436745	72,7555847150404	-83,6978454596713	-3,96698760989223	46,8718759993752
120	-18,7865007130675	-52,2642239640942	435,182632209363	-32,7471048493678	-50,8172767505416	33,5687695786705	50,7543258627295	-31,0756359110189	-44,117771148096	-48,7824633494295	-48,3943509941115	72,9562493473287	8,6775693913248	-27,0033550275261	61,5566635133564	71,600410460857	-15,7237634650694	1,09764659127386	35,9616165161133	-41,3167877197266	60,9145584106445	29,9465857709054	-55,7808330048491	-43,2251881343315	-45,3122547314483	-32,814802152132	-66,1674000182056	-7,65626764297485	37,2936782836914	-793,507507324219	61,1282348632812	-10,9649629592896	-42,4103469848633	52,6498107910156	-27,0154190063477	-823,630493164062	192,573699950727	286,462249755902	124,012229919906	85,2306976318359	-39,760856628418	-846,48046875	69,1029205324904	25,4958820343886	14,2799272525879	75,9482955921126	-79,0097122200272	1,27174377422047	50,0821649989464
121	-23,2682823005857	-54,2927719635389	435,602353241885	-29,609239995904	-52,1367132627309	36,0244509217228	44,8841094958502	-29,4346694855765	-46,2062187198022	-44,5008191576896	-47,2068567954926	74,1501974496544	11,2210330966199	-25,82925796667	61,0110549919806	70,1494216914651	-7,8350410422394	-3,89146327764272	35,3260078430176	-43,0466194152832	57,7761611938477	28,3052667568901	-58,4766544911328	-36,9237735742876	-40,7376990124841	-35,9723212851039	-64,1506584153127	-1,17617583274841	39,4078330993652	-793,296691894531	56,5534820556641	-11,5980529785156	-45,2217597961426	56,4301910400391	-26,9168128967285	-829,3115234375	189,758468629262	278,368103028583	122,636367800161	88,5714569091797	-40,1785697937012	-854,441467285156	71,9268951416802	25,3818550102938	22,8356208794589	77,9000015265199	-73,2080307007719	7,73995160975688	52,4100000032024
122	-27,0958280416909	-55,5089434205912	436,30194603787	-26,6419790842586	-52,6800886035024	38,2429662770539	38,8985710241968	-23,7051868554581	-47,7260436994542	-40,3026229427917	-44,7876833122538	74,8327561009529	13,1177120233561	-25,311296459836	60,1133727958186	68,1931915298098	1,10276805073432	-7,45700454231501	34,5449295043945	-44,157398223877	54,9826126098633	27,0682217122317	-60,7994616818482	-29,4674073898723	-35,4799177368563	-38,5093119788793	-62,0805098314894	4,81203937530518	42,1775398254395	-791,8115234375	51,7599868774414	-12,6849508285522	-47,3182106018066	60,5208511352539	-27,5030250549316	-836,325622558594	188,586578369913	270,24649048182	123,056106566679	91,6537933349609	-40,4040298461914	-863,92919921875	74,3060760499596	26,1107025170066	31,9581737476258	79,4715576111198	-65,1970138549491	14,0870552066248	55,931628994201
123	-41,1133703075831	-46,7787125231527	421,458421676761	-23,1229972831425	-48,8885993955944	42,5736579909991	52,2603034939365	-13,7723226548044	-41,5630912810144	-50,0113983166997	-31,6329269439393	68,8277282825619	16,2694816583787	-13,2440729176879	59,5508308432807	61,0614547773073	-0,693433220206779	10,1748476075832	42,9308204650879	-37,2242584228516	44,5999526977539	14,4582433718507	-56,5360183726788	-43,6224899272748	-47,580405067677	-40,767531941618	-53,5667879511888	4,30335998535156	30,7506637573242	-807,144653320312	48,1897010803223	2,99193453788757	-44,5423316955566	50,5103797912598	-11,8020687103271	-823,7236328125	195,481063839946	289,620819088445	143,185852048366	83,874267578125	-27,6139640808105	-845,569274902344	66,65705871791	11,5259685545786	14,1150150284897	61,0067291230314	-81,7811737034173	14,0875635149436	57,1226919972477
124	-48,6176518727888	-46,7353125582815	420,786014836949	-20,99498748926	-47,5440864537113	44,5020446762944	53,2129020694145	-11,2868270879997	-40,134403230706	-52,0956039424854	-30,1545429198293	69,9139251655597	16,438671109009	-11,635524749237	59,5712738035967	60,0576744078255	0,462817400558299	12,7971982936941	44,0099258422852	-35,229061126709	43,3910751342773	12,2226228705017	-55,9419555659802	-42,8835487380828	-49,3131891500258	-41,0370130710512	-50,7018792825458	3,32612729072571	27,4095935821533	-809,780456542969	46,9728355407715	6,11228227615356	-43,1976737976074	49,5577049255371	-8,40307331085205	-824,286743164062	196,058715820485	289,598815918771	146,057937621411	81,3625183105469	-23,3079223632812	-843,703063964844	64,9700393666538	9,5780982939562	13,3568429954133	57,4784088145999	-81,2819671636211	15,4513597496274	56,9403459971007
125	-57,5036582827884	-45,2617530791418	421,649200432523	-17,8812580115255	-46,4795188907891	46,4376106262367	53,5276260372647	-7,41577768381221	-40,9357070922337	-53,5139160124045	-25,5170154582345	70,9757003760482	17,1239624032872	-9,42181110374467	59,5217018120832	59,091552734605	3,8648095084355	14,8288402545825	45,4267997741699	-33,7998809814453	40,5079002380371	7,74599504494859	-55,696796417929	-41,6195831328685	-50,827341611475	-42,6985571357496	-46,6628552839029	3,98756814002991	24,2377033233643	-813,932922363281	45,415699005127	10,4413833618164	-42,1681137084961	49,5113830566406	-3,79066228866577	-825,666687011719	196,107543946312	288,701538087352	149,630966186333	80,1915664672852	-17,2880306243896	-844,224365234375	63,7535247803691	5,29598522073181	14,3001880667667	54,1832923878651	-80,6643753044994	18,0586452492147	56,2693209983551
126	-61,0522766131328	-42,7653198223532	418,719787598259	-14,6473016739872	-45,6164054847378	48,2669486983757	53,5959243755803	-3,74391746499346	-41,6915130601532	-53,5670051584915	-20,9870243084778	71,3854064956952	18,1755523695971	-7,12168645898427	59,334445952223	58,0591583241165	5,68746805111968	16,9990463267883	47,2050018310547	-32,4059562683105	37,3293762207031	3,50823998438004	-56,5289230344265	-41,8534393305105	-51,4769348208134	-44,9148118602422	-42,6244093759132	6,86903238296509	22,8136882781982	-817,188110351562	43,0576858520508	14,2909736633301	-41,8991737365723	49,7375259399414	0,930440723896027	-827,103942871094	196,494888305853	287,652954101273	153,193771362112	79,948600769043	-11,6100463867188	-846,091613769531	63,7131233222483	1,03304290852113	17,336147309402	51,0434226972656	-79,6874389650287	21,1978569027604	55,3736800018018
127	-64,0483398442452	-40,8200988796197	415,878051760039	-12,1189441693137	-44,3792991627485	49,8162384029069	53,7590293888065	-0,530036866552464	-42,003349304822	-54,5043258673968	-17,5075263991302	72,034637450136	18,9797153441869	-4,98325586313665	59,1249160739185	56,913482662983	7,02378654620083	19,592912674661	48,9343452453613	-30,6871109008789	35,2935028076172	-0,275257795285017	-57,0844497682293	-41,9248199448539	-52,6177315341461	-46,8181258934652	-39,3765739205318	8,39763641357422	21,0148811340332	-820,171691894531	41,705753326416	17,8215427398682	-41,8217849731445	49,9597969055176	5,08668947219849	-827,877990722656	196,800018310232	286,877563476089	156,574523925256	80,11572265625	-6,69785118103027	-847,371948242188	63,7727241512282	-2,58296060581605	19,8634319297842	47,7691001879891	-78,9718017584443	24,0694675431043	54,8701669994715
128	-65,8653106664733	-39,4094619728695	413,75256347737	-10,5068864840488	-43,0324287419697	51,3605194084958	54,5058555624976	2,07310771876028	-42,1794395436739	-56,0654029857952	-15,2368421557753	72,4079666121511	18,738746641216	-3,06301546120264	58,8006477356693	55,5760192846507	8,16737747084333	21,9813652027698	50,5955657958984	-29,1088924407959	34,138500213623	-2,82635664970168	-57,4332923882837	-41,721862793743	-54,4067604931134	-48,1131315665901	-36,9092380490778	8,66965007781982	19,4260559082031	-822,95361328125	41,5096435546875	21,0896625518799	-40,9086380004883	49,8165817260742	8,8326244354248	-827,702392578125	197,106521606583	286,735870361884	159,407302856192	79,7017364501953	-2,42584204673767	-847,288208007812	63,4689636233831	-5,85640668949544	21,0371608728641	44,5892562855759	-78,8322753913849	25,9574661247853	53,9303700006519
129	-66,6796264654115	-37,5441169723218	411,716461178134	-9,41673088133682	-41,7293281531547	53,0753860488043	55,6678695725278	4,4641642563717	-42,0874328590828	-58,2790870672102	-12,7830915467932	72,4578857393007	17,9071369182245	-1,11385154973204	58,8390045194646	54,022586822934	9,26784896691479	24,0776577024283	52,3877182006836	-27,6452674865723	32,4591407775879	-5,34980821642373	-57,3124351499322	-42,3139114388841	-56,4261712622069	-49,27273003766	-34,8180765053934	8,38906860351562	17,4891376495361	-825,377807617188	41,6965942382812	24,2649097442627	-39,9488143920898	49,9277725219727	12,4293851852417	-827,241027832031	197,581878662998	287,221710206472	162,132446288824	79,0138244628906	1,61932027339935	-846,505859375	62,7037506097967	-9,38154697520287	20,986703872033	41,224853514391	-79,4440155041795	26,9704284654046	53,15835199803
130	-67,3946380637451	-36,0442733745891	408,971221924531	-8,62177085744243	-40,6221694964184	55,0126380906491	57,5921325669797	6,31989383923575	-41,8544731137407	-60,3144493090767	-10,9150428767682	71,8495941186985	18,057937622986	0,141743929819222	59,0388755783061	53,159713745431	9,79482841806839	26,8321704814008	53,9355659484863	-26,8344478607178	30,7047119140625	-7,85647249273999	-57,1140174856958	-43,485313415375	-58,4264559700034	-50,3243376489443	-32,9882920860276	8,01907539367676	15,4867916107178	-827,410949707031	41,6882820129395	27,2808113098145	-39,0603446960449	49,9255752563477	15,8546190261841	-826,615356445312	198,728164671654	288,564544676793	164,726364135494	78,3401107788086	5,33650159835815	-845,155334472656	61,9521446209686	-12,7739954006285	20,6612625104053	37,6689033508217	-80,443046570445	27,6147212965321	51,8532790006782
131	-67,5320205712442	-34,4292945808977	406,225769044029	-7,79662322866475	-39,5415458649998	57,0220527647818	59,6859779321864	8,32912922112069	-41,5600509558404	-62,4787063624237	-9,08998489854824	71,5450973479536	18,192277908938	1,59946203332574	59,154357908827	51,8738021860325	10,5069398859527	29,0962867757709	55,567195892334	-25,5290431976318	30,1071929931641	-10,4061145789627	-56,4143371564983	-44,8537101744396	-60,6373874513394	-51,2147508399267	-31,5100609600789	7,15165424346924	13,5951309204102	-829,504516601562	41,4447898864746	30,2570934295654	-38,5683059692383	49,0974922180176	19,1004257202148	-825,349731445312	199,232788088674	289,475646973532	167,223373412633	77,3831405639648	8,83817577362061	-842,997741699219	61,2319412218479	-16,320138931104	20,0069866162741	34,0970001215199	-81,8571243275414	28,2510814695592	50,7336349996885
132	-67,4697265718268	-32,5227660981025	403,463165281399	-6,928876884481	-38,3841056798446	59,0257339506247	61,2539138820932	10,1275205766902	-39,9702606187466	-65,2254180893168	-8,32077598871925	70,8937835700318	18,5432376838779	3,01494598977079	59,4089355486792	50,5728149502206	10,9463767992599	31,8254547093233	57,2661819458008	-24,5807971954346	29,6399555206299	-13,1067609784297	-55,0825500483033	-46,1568145744609	-62,8228031253072	-52,2733182581985	-30,3097290055844	5,92891454696655	11,7585639953613	-831,320251464844	41,4413566589355	33,0516586303711	-38,0414886474609	48,4946556091309	22,1734237670898	-823,864135742188	201,364547726039	290,776000976967	169,517654418709	77,313591003418	12,7103118896484	-841,293701171875	60,1288185173481	-19,7821922285685	18,3353290517749	30,3427009626934	-83,7708282423869	29,6839313445313	50,0811459985784
133	-38,2442738571094	-46,3450840525369	421,502422056205	-27,474265012746	-49,978452228452	41,6933571846898	53,3262481691765	-17,6582508084529	-42,0319366448175	-53,6246484848493	-36,9997634726895	69,5762511130478	13,6360902780558	-15,8067226417971	61,7954559337709	65,3185806285653	-5,00913715784476	12,2495698871476	43,2552757263184	-37,2503776550293	49,8266296386719	17,5953941331322	-56,5215187062188	-47,1153984065467	-49,5912545447764	-38,8400890250739	-56,2760203904252	-1,39050805568695	31,295093536377	-806,412414550781	52,2200355529785	1,31684374809265	-42,1426048278809	50,3285865783691	-13,6232280731201	-821,466247558594	194,324661255668	292,138519286786	140,788787841022	84,0324172973633	-28,4643859863281	-842,222473144531	67,2140426624292	13,0072040578776	10,2834367758188	63,4377441419857	-84,4658432013071	11,1948556918462	54,9752660031408
134	-32,1028822215222	-44,9806026917809	421,389096755968	-32,3027035625869	-49,6875552606225	38,7001448453158	55,5199356093187	-22,6350364680885	-41,2213630682707	-58,2715128936429	-40,9659956200156	69,5549006429576	10,4043846121526	-18,8506717692986	63,8927001957307	69,8802642815013	-13,7355127329521	12,2545194620141	43,3999786376953	-36,3539161682129	55,8393211364746	19,8001480110644	-53,9336395259394	-52,1243095387243	-52,4629609375085	-35,2136906182989	-59,1737304660886	-8,28950309753418	30,2851181030273	-804,502990722656	57,5410957336426	-0,084869459271431	-38,9814910888672	48,3470649719238	-15,7402296066284	-818,305786132812	195,234405517612	296,110809325608	137,304000854093	82,0738143920898	-29,4976444244385	-837,317321777344	66,266571043425	15,8247127532779	5,07137107973725	64,6115341187255	-88,2471771224386	6,34525394321371	52,8874820043797
135	-26,4398764736763	-43,0468511235337	420,386154954892	-36,4186099418667	-47,7149947157607	35,758423724366	58,6267089859935	-26,1767387383841	-40,0025558477864	-61,7821117936086	-45,0268547626824	68,0651587255832	7,63601016939513	-21,1626472478463	65,2320938112922	72,2096633903831	-20,6183681492938	13,4488220198972	43,4382705688477	-34,76904296875	60,3759727478027	21,9516067514716	-50,3651351936911	-56,1875915521657	-55,4180313807056	-31,5614513853534	-61,1166123299169	-14,1030797958374	28,4801483154297	-802,938293457031	62,3329315185547	-0,237234652042389	-36,3651542663574	45,6935882568359	-17,0398902893066	-815,17626953125	196,956390381188	299,762939452829	134,544052124431	78,5410842895508	-30,0417327880859	-832,904235839844	64,2176437378427	17,8760890948212	0,57184040597186	64,0517349246684	-91,0153579694094	1,38374984330194	52,4071659957702
136	-22,2827721125492	-41,4078812801102	419,349952787557	-38,722422805907	-45,3426194253062	34,4220081998589	61,3395118746007	-27,9515762308322	-38,2731361385646	-64,6265151869933	-46,4243146292234	65,9376451090387	5,4781293861433	-22,1898670185576	65,950645446487	72,3478546132901	-25,4446792611741	14,4994449615869	43,2504692077637	-32,7228355407715	63,240535736084	23,9474372858761	-47,4892387402363	-59,1014060977417	-57,7546475182347	-28,228290780907	-61,90042174239	-18,3242435455322	26,2123794555664	-801,8486328125	65,3062057495117	-0,0153339542448521	-33,5592384338379	42,8088874816895	-17,6889038085938	-812,824096679688	199,395782471313	302,274078369853	133,026107789174	74,8762359619141	-30,0335350036621	-829,370422363281	61,8242721545063	18,5305690749493	-2,50609040196553	62,222476960619	-92,22286224142	-2,51692175773314	49,7929310000028
137	-18,9980011035764	-39,3897285407637	418,671295168098	-39,5455813287991	-42,6066650455759	33,818958492324	63,4681434657886	-28,5306358334449	-36,0082588199226	-67,2305892305491	-46,3321954719426	64,0136954792612	3,66416048992507	-22,2859668741632	65,9896392823369	71,0120697010274	-28,9206237774484	14,6484575329477	42,2233581542969	-30,8622932434082	64,6323928833008	24,9611415862125	-45,7427825925744	-61,223991392685	-59,1335028838806	-25,4957281230137	-62,1452697806715	-20,8561038970947	24,085823059082	-800,724182128906	66,6239929199219	-0,152677521109581	-30,9139385223389	40,5505256652832	-18,1995525360107	-811,18994140625	201,923629760902	304,051666259832	132,474517822378	71,9992294311523	-30,0996513366699	-826,927856445312	59,2532119753878	18,2283496851175	-4,49779558249833	59,6623611464772	-92,5499649039373	-5,61212778029666	47,1966479997297
138	-18,1915035227135	-35,9646606468418	417,872222906715	-39,1597433468948	-39,9074364435014	33,6289589510597	65,3826446540333	-28,2149085988757	-33,5494956961885	-69,5292246879334	-46,19416526537	61,8419437704011	2,11544155997677	-21,9934673307699	65,4495468142677	68,5581817609122	-30,5815696734247	16,4212131470032	41,230167388916	-28,7928791046143	64,9957885742188	25,0854930881829	-43,7983436589953	-62,5250549305561	-60,467335576095	-23,1453682560524	-61,7405769055031	-22,9766273498535	21,8834705352783	-800,230773925781	67,4789047241211	0,42324024438858	-28,4240665435791	38,213436126709	-18,081714630127	-810,077453613281	204,572143554508	305,486602783438	132,576187133922	69,0031661987305	-29,5531158447266	-824,984741210938	57,0504760737274	17,0210514073698	-6,37465715358704	56,7848472605636	-92,3210525506168	-8,09170246176381	44,6028939988851
139	-17,755899427753	-32,4741325422873	417,90505982487	-39,0177235386407	-37,1008261802533	34,7995144321757	67,3432159392223	-26,8833446528972	-31,0297355649873	-69,4824380050199	-46,6781320281163	59,1255839750496	0,640084505132588	-20,9243202217225	65,1160812361425	65,3009872468929	-32,0780677793532	17,8963088958903	40,7979927062988	-26,601095199585	64,863525390625	24,7519435894726	-42,3258628846912	-63,8554306021256	-62,3387360863728	-21,2989936769462	-61,0864693097763	-25,1462287902832	19,5827865600586	-800,62646484375	68,3000183105469	1,85124826431274	-26,1837692260742	36,0998344421387	-17,258903503418	-808,649597167969	206,873901366406	307,275207520236	133,460449218364	66,4214172363281	-28,3491287231445	-822,366149902344	54,8931732195535	15,1216573702271	-7,87537717959669	53,0241470352956	-91,8344650273708	-10,1181697840175	42,0823329989196
140	-17,5821857479752	-29,1589069345639	420,155853264005	-38,4157101889093	-34,0757286461005	37,0360617037905	68,8685455313179	-25,1841640455308	-28,592279432166	-70,2104987965844	-46,5716502576265	55,8577467510056	-0,72757762749865	-19,2539043417506	64,6655807491281	62,3734703058596	-33,3702583276991	19,5531082181477	41,1372032165527	-23,5818843841553	64,1353454589844	24,2948398589522	-40,5695114142571	-64,748481750331	-64,4402971748871	-19,7001120455241	-59,5394182710349	-26,1933898925781	16,2961311340332	-801,562194824219	68,7310943603516	4,30562591552734	-23,8523750305176	33,929817199707	-15,5020437240601	-807,138244628906	208,971359253217	309,279846191478	135,271316527599	63,5533027648926	-26,1758079528809	-819,609008789062	53,1637001004003	11,83674907645	-9,39011668950146	48,5231323256805	-91,109077453185	-11,7174568184735	39,5489080004202
141	-18,4626808146902	-24,8497333566498	418,971069339435	-37,0293986993208	-30,8073313266847	40,4227810178329	70,2788391150207	-21,7388687157358	-26,0069904289752	-72,1150982175488	-45,8096193952778	52,5783390386546	-2,13629794256494	-16,9658317561057	64,3291702265854	59,3216743467278	-33,1947250376395	23,0727405563197	42,4529914855957	-20,0331840515137	63,262996673584	23,0826244344127	-38,7036933918563	-65,6442642211792	-66,6716943255094	-18,3676306787097	-57,1014992893958	-26,3723373413086	12,3576221466064	-803,276000976562	69,3325576782227	7,82593154907227	-21,7996196746826	31,4120502471924	-12,9260683059692	-806,304992675781	211,490844726537	310,844787598292	137,897445677331	60,2340698242188	-23,0167789459229	-817,275451660156	49,9802970851176	7,85748624724304	-9,48877906695046	43,1350708032637	-90,6177825907875	-13,0609273910028	36,8504450019491
142	-18,7679672251728	-21,4195289572407	420,809417719004	-35,5488656875512	-26,9530081125582	42,5065694298043	72,2161865236479	-18,605636596524	-22,3529014514119	-72,6478795210746	-43,4200507385352	48,6049677246909	-3,36453677080589	-14,9004220913639	63,0417327862108	55,4763599725883	-32,2485895238794	26,0813415566896	43,1890907287598	-15,6061220169067	60,9909629821777	20,6094245852748	-35,926109316563	-66,5232696504684	-67,9501911020168	-16,8775675216622	-53,394635915282	-24,5119171142578	7,50557518005371	-804,552917480469	68,9004135131836	11,5505380630493	-19,5428428649902	28,2657566070557	-9,93891143798828	-807,256286621094	215,260467531078	311,408782958461	140,468658449308	56,1999320983887	-19,3999786376953	-816,135070800781	45,2380638053264	4,43276834262152	-8,4230966526493	37,1324501052198	-89,6036224343289	-14,2399873758627	34,3134350016053
143	-24,5502853401363	-22,3346080773229	419,048095705379	-32,6646921870354	-28,2000697803859	46,6129604582168	71,7826766953767	-13,8353080759803	-21,1517429374028	-70,8718023364524	-39,4941532789782	49,4217978461839	-1,98866951323855	-12,8887548450465	62,6143569946972	54,4357896811231	-27,8108055894365	27,9246330845531	43,8973846435547	-15,70081615448	57,0929527282715	14,7509574899088	-37,1906471231966	-63,5801162720921	-66,0779359026618	-19,5961906448578	-50,358725965547	-19,7386932373047	7,41473579406738	-806,562255859375	65,2927017211914	12,7818927764893	-20,8068161010742	29,3517589569092	-6,79488182067871	-810,24658203125	216,260223389277	309,850708005627	143,301147462022	56,8870429992676	-17,6756763458252	-820,039123535156	44,2484436059468	3,01066804095533	-6,71013736382335	36,2420654284782	-88,0126342783153	-11,5533380514308	34,8051759993405
144	-28,9375362399385	-27,9807586667996	417,507080078109	-31,9743050264313	-32,7928175970337	46,1117059655227	70,4172592156734	-13,8164062511162	-24,6206512483155	-70,3879851722983	-39,5809605489449	54,3713364210538	0,585608185175552	-13,1154403683179	63,5804023745565	57,2980658793506	-25,9777926495284	26,0081601615769	45,1969146728516	-19,0073261260986	55,7649307250977	13,6686840058055	-41,3827400202817	-62,0314369203391	-64,3424075099371	-23,6906592573258	-50,5304205522978	-17,4270725250244	10,9984607696533	-808,221496582031	63,2213592529297	12,2246894836426	-24,0484256744385	32,89404296875	-6,19686937332153	-811,794250488281	212,315078735303	308,317077636808	144,000137329269	61,3620109558105	-17,313440322876	-823,020385742188	47,7368011496933	3,22682905127703	-5,37078714485784	41,6762123077867	-88,3071136492085	-7,61957168453313	38,5315509991653
145	-34,0043373098517	-32,6119079557535	416,504364012908	-30,2546842136513	-36,1041612097956	46,3922289203216	68,8741607658854	-13,516772271033	-27,8920726785654	-68,2276822254048	-38,3501299793063	57,4616208533327	2,89948701946421	-12,7504358291286	64,0684585572409	58,8531875644552	-22,9993648529657	24,0362491624632	46,2159194946289	-21,5932121276855	53,9790229797363	12,1985511790157	-44,5624313361137	-60,0342865002649	-62,6331709167358	-27,2338938713617	-50,1334453175578	-14,6674461364746	13,6054801940918	-809,793151855469	61,0083236694336	12,3380537033081	-26,8040637969971	35,7755241394043	-5,64328861236572	-813,663024902344	209,399765014429	306,909637450196	145,037490844132	64,9544372558594	-16,8143920898438	-825,973022460938	50,7465667720196	3,04897022503378	-3,94304966730684	45,4251518219782	-88,1812133803091	-3,44724106749718	41,6528659994979
146	-38,9260597234575	-35,2296447731155	415,706787110625	-28,147568832331	-38,4478597199984	47,0711994476953	67,4560928324589	-12,3348817820426	-30,5836448668113	-66,1700041424306	-35,7357224462934	59,9449355725723	5,02705001895951	-11,9468193055457	64,1112136844209	60,413063047309	-19,6441917405594	23,2509613047614	47,2896308898926	-23,4978294372559	51,7931442260742	10,682121277299	-47,4034461962993	-58,3387298586828	-61,4580534504405	-30,5427983851929	-49,1316182196882	-11,8670101165771	15,3699331283569	-811,708984375	58,8472747802734	13,3700380325317	-29,102409362793	38,1675491333008	-4,12501859664917	-815,29541015625	207,005630492915	305,235656738218	146,266220093015	67,888801574707	-15,7945108413696	-828,490417480469	52,7537498491686	3,11940312371013	-1,74577295812841	47,3015022260208	-87,8250579847319	0,476500123917106	44,1518629995717
147	-43,9421997052107	-36,6315803530803	415,359710690839	-26,000663756312	-39,8458747885489	48,2998847936469	65,776473998796	-10,1828994753684	-32,5851097104141	-64,9796890644878	-32,7844924113545	61,6366229924145	7,05929899287726	-10,7290248868365	63,7587623593484	60,1487274165638	-15,6071996674563	23,0798378003369	48,2427520751953	-24,710033416748	48,9935646057129	8,72838783302638	-49,3521041868562	-56,4219703672525	-60,4529781343163	-33,6107442700956	-47,3712464529562	-8,9235315322876	16,2466316223145	-813,997436523438	56,4434852600098	15,0723762512207	-30,9209957122803	40,0106239318848	-2,14052176475525	-817,406616210938	205,147781372139	303,527923582724	148,176940917808	70,0969009399414	-14,0207796096802	-831,016479492188	54,5500793455898	2,19616055453922	0,622578205678611	47,971939086277	-87,1583786025475	4,14818143696483	46,1300739995533
148	-49,3990058929217	-36,498779295637	413,68218993962	-23,2669315332163	-40,5454406731508	49,4925498966344	64,5231094364728	-6,89134788442243	-34,0632514951395	-64,7179999453186	-29,0762385151704	63,1430960451864	9,03957843820358	-8,71309375608973	63,1655197145025	58,9897308344158	-11,1216592768971	24,0462112438596	49,637809753418	-24,9240589141846	45,6475944519043	5,92737197778129	-50,8008651717146	-54,5155334476145	-60,4027231665969	-36,6877730205201	-44,5326329633052	-6,03936243057251	15,9213933944702	-817,068603515625	54,1616249084473	18,315013885498	-31,9928112030029	41,3991432189941	1,52615129947662	-819,081298828125	204,067413330402	301,433746337701	150,876388550647	71,4624633789062	-10,497410774231	-833,149719238281	55,7318000792508	-0,377486080806237	3,52975964583794	47,3527717609572	-86,2010803237556	7,81993150407537	47,5258330001005
149	-55,0365982036946	-34,6421089157976	410,628753663563	-19,8155841800354	-39,748146058443	51,3723144531063	64,0404129026023	-2,44198918314919	-35,4422721875588	-65,425477182331	-24,6243718433032	64,571657181828	10,9431667333478	-5,49258756535514	62,6166229248702	57,2928161615985	-5,77466773813051	26,3798637390247	51,4043312072754	-24,665641784668	41,9792022705078	1,35137438755174	-51,1625671380338	-53,2881774885981	-61,2694394430344	-40,1356671154815	-41,1273656569658	-3,46166253089905	15,0284547805786	-820,969421386719	52,1459999084473	22,7342891693115	-32,9278144836426	42,6967086791992	6,47902011871338	-820,139526367188	203,398254394125	299,757080077848	154,904312134525	72,564697265625	-5,39405965805054	-834,845153808594	56,604595184244	-4,74133443918003	6,59432983429253	44,8727531461002	-85,4099655139222	11,7083463673683	47,9657440017264
150	-60,1854896553842	-29,9750442519732	407,162811282497	-15,5652494419772	-37,6001586933661	54,3072128306557	64,1856918313871	2,95299578216054	-37,0615882870171	-67,1089659265472	-19,890428709442	66,4385959662027	12,3348312384699	-1,07725882567118	62,4751510615736	54,7017593410618	-0,0127221675244165	29,9252338406632	53,8204612731934	-23,5253791809082	38,2973861694336	-4,66580200158943	-50,4118499792886	-52,4980354299718	-63,294469423118	-43,6167845331624	-37,2255776453397	-1,7025203704834	13,2238330841064	-825,665344238281	50,110034942627	28,1147994995117	-33,3181991577148	43,5540924072266	12,7794942855835	-820,19482421875	202,801116944263	298,906829832928	160,226821900195	72,8041763305664	1,2306295633316	-835,2841796875	57,0063629164999	-11,317187308145	8,88079834143287	40,2949790959876	-85,1189651467794	15,1025085507862	47,4539640030861
151	-65,0085220206796	-24,0302429289835	404,045166009219	-14,2583436978052	-34,6689605703654	57,9692649895869	64,84111023405	8,92794704337187	-36,5981521611563	-69,6507250423074	-16,4897985707614	65,8335332966995	12,2596893339538	3,11762214063391	62,8275222788913	53,4647178609277	2,86697649549137	34,0336074812106	56,8597259521484	-21,5265998840332	36,494945526123	-10,4860124565038	-50,4755172711727	-52,1434211747418	-66,3152125829497	-46,2298908798062	-33,9340590840995	-0,697648882865906	10,4022064208984	-829,896118164062	49,0810241699219	34,1864624023438	-32,8788414001465	43,5877342224121	18,4075889587402	-817,914916992188	203,791641235229	298,768493652263	165,654663085368	72,77783203125	7,29336643218994	-834,671569824219	57,2351875311982	-17,6054477689297	10,2510833708628	35,5408782930342	-84,7584762634654	18,6226425181483	47,3646350012427
152	40,3481903158547	-30,3316383381053	456,236267089283	-69,6485061671207	-22,2461929314091	17,23281097445	76,5168914844569	-66,3698806783895	-5,97992992011725	-66,1140526683211	-92,1972135805293	20,6593259696887	-23,4130191853394	-43,4787559505033	57,8572196971838	51,4115562469737	-67,0704956058296	7,12043618941804	15,1908960342407	-11,8336448669434	97,3725357055664	66,8577575651198	-20,8285274488406	-68,2790985122328	-67,6931253575949	24,6156620311002	-87,6908804569688	-52,8260307312012	9,73340320587158	-751,772644042969	100,508506774902	-28,3470821380615	1,55745875835419	3,28623938560486	-50,4828186035156	-788,880615234375	236,612121584653	320,145690917986	93,1315307667058	39,685188293457	-65,5250854492188	-798,907104492188	21,1205921187635	54,2841415382533	-44,5687599140308	46,4594993683609	-86,4426269571316	-58,5204162616289	3,95623449914955
153	38,9682579016624	-31,0695457431854	457,531036373705	-68,3384399418832	-22,515071866186	15,8981046686031	75,1028289811919	-65,9070968650562	-5,95236444219933	-63,8446292454656	-91,3118915642209	20,7861945294393	-22,4664688127009	-43,0915603627425	56,9905128486739	51,1260795554781	-66,2535247793406	5,59636354828776	13,9770288467407	-12,0549535751343	95,8570327758789	66,8416137693606	-21,6211662253499	-66,7426834120673	-66,7400114746924	23,9022642154004	-87,2014110522569	-51,7749214172363	10,0920000076294	-752,101501464844	99,7889556884766	-28,7085437774658	1,24880838394165	4,45201778411865	-50,3671035766602	-790,348083496094	235,917160040164	318,699462888862	93,7586898754314	39,6883201599121	-65,2024154663086	-800,431213378906	21,8320579520249	54,6450996391578	-43,1790466320912	48,1596755957833	-85,0925598147318	-57,4730873119922	5,18643379966521
154	36,848205563219	-31,2819080353441	458,469238282984	-66,2888107301768	-22,2072658558379	14,2232933064321	73,0364990260321	-65,6177902200221	-5,18253755750248	-60,0425958937886	-90,3210528555042	20,8793597908913	-21,5088386525623	-42,4577293399388	55,7948532118295	49,8990554823893	-64,81899261368	4,28468990403079	11,706729888916	-12,489200592041	93,7164688110352	66,8856048546493	-22,0171852097837	-64,6733551069297	-65,1697122705707	22,753770310947	-86,6473185135016	-50,1345634460449	10,7391567230225	-752,201110839844	98,6932754516602	-29,4282531738281	0,641312897205353	6,44738578796387	-50,3395767211914	-792,528991699219	236,211395261465	316,111175540531	93,7568054209922	40,0126113891602	-64,8491134643555	-802,82080078125	22,5500259407096	55,027015682747	-41,1611900330031	49,5664138784496	-83,1817703248129	-56,2795410157425	6,08054879778087
155	33,9821891798399	-31,4036922454006	460,207550050605	-63,8769226069348	-22,2655487049701	12,9099712334892	71,057075499162	-64,546600344997	-4,64488363143608	-55,08030933222	-89,6614544652231	19,8493874724405	-20,2298374193873	-42,0432548539388	54,4817428570021	48,9488563522296	-62,8088531498911	2,99046301677909	8,16874694824219	-12,3699550628662	91,3644485473633	65,8757781997748	-21,9580726627285	-62,9845924361421	-62,9151801025044	21,6255678418992	-85,8780027259836	-47,9759559631348	11,3613300323486	-752,017883300781	97,1580810546875	-30,423189163208	-0,182839781045914	8,33900547027588	-50,7366027832031	-795,826232910156	236,165771484507	313,856170654732	93,8464660646691	40,112232208252	-64,7179107666016	-806,072631835938	23,2702579489559	54,9821357754728	-38,2449188233	50,7859191904924	-80,7206954949634	-54,6337585453111	6,66541000211958
156	30,3989810944492	-31,3971118918495	461,962280277052	-60,0572090155356	-22,3324680318798	10,3863973609145	68,3212966910564	-63,6636505138455	-3,84030938066125	-49,3777319150949	-86,7519214127988	20,8861368212892	-18,9213218685405	-41,7148399351538	52,2961387630665	47,4924545271075	-59,920124053968	0,901046990812167	5,54133176803589	-13,3104438781738	87,0868682861328	65,2437896719391	-21,6851329832603	-60,1053543078403	-60,0411638413477	20,0375696666373	-84,3916673643883	-45,1763305664062	12,5437116622925	-752,996887207031	94,5730590820312	-31,2648239135742	-1,0041868686676	9,80042362213135	-51,2912292480469	-800,51904296875	236,292221069516	310,884765625036	94,2552947996518	40,5499801635742	-64,0182037353516	-810,361755371094	23,6754703529087	55,6605300899746	-34,4085121161357	52,2853698734662	-77,1760330198618	-53,1840248101972	7,56246660130922
157	26,1936244939773	-30,3816204069472	464,724243167203	-56,5108528107088	-21,7025184631158	7,22606515627942	64,3564071640742	-62,5690383920063	-2,7515997889585	-42,7509082986353	-81,5050618062203	22,8669506617683	-17,099891662176	-40,9136161812928	49,5797424302687	45,0888404822728	-56,1589393610621	-1,37475955596979	3,43308162689209	-14,461106300354	80,7283706665039	64,4481658926549	-22,1980056778013	-55,7179374702746	-56,0793312672744	18,1971921518153	-82,2532750101381	-41,0127601623535	13,5495634078979	-753,57373046875	90,5956497192383	-32,5267868041992	-1,79362726211548	11,7164697647095	-51,6526565551758	-806,356750488281	236,78460693089	306,933837891557	94,9257354759567	40,9036636352539	-63,5586853027344	-816,247314453125	23,9327945720329	56,7565002432933	-29,6392822260675	53,7459793090881	-72,7644958495793	-51,6892356868576	8,59778309792947
158	21,0959377263677	-28,7806224826823	467,829864501498	-51,276832577907	-20,8522071842011	3,38417005410188	59,867408750056	-61,6872901901157	-1,80467605875673	-37,7600318136011	-76,7299753705411	24,666478005905	-15,1357498155212	-40,6622543317814	46,0638084410918	41,9685859682328	-51,9447479218612	-4,05081510546559	2,28279495239258	-15,3467874526978	75,311637878418	63,8073348993055	-23,2573242175446	-51,0829544065307	-51,9814443978481	16,9744073765936	-79,9712870030771	-36,7972145080566	13,8806390762329	-753,341125488281	86,0155487060547	-33,9038276672363	-2,59277176856995	12,6282024383545	-51,6734428405762	-812,06396484375	236,602371215037	302,643585205675	96,9136276241265	40,6558647155762	-64,1915283203125	-822,222534179688	24,3558044434237	57,7338218691823	-24,0756645200415	55,1500701905707	-67,7647476191656	-50,0350952141635	8,2655020001298
159	15,0843381856201	-27,166156775568	470,255676265818	-44,940399168214	-20,4441280391357	-0,439902960220893	53,8022155780721	-59,8108215339862	-2,28696369900221	-32,4852133414465	-71,42173486668	26,4128988107325	-12,2957057954919	-39,5646362303569	41,8202323927301	38,7937011725701	-45,3986091605128	-6,76781082000289	1,18539905548096	-16,1291198730469	69,3187942504883	63,1573257444751	-23,9954853056451	-45,7665023805874	-47,1983346517688	15,6513956572632	-77,8005157070785	-31,9841384887695	15,0414505004883	-752,798706054688	80,3660583496094	-36,0647811889648	-3,82980418205261	12,9357900619507	-51,8441848754883	-817,645080566406	236,111587525558	297,617645263165	99,2501296974394	40,9195594787598	-65,5070037841797	-829,338317871094	25,2500038151196	59,2312774655057	-17,4709911346586	56,903373718071	-62,5386962887496	-47,3383369443595	8,55432699735794
160	8,34673690632231	-27,2576599118443	470,761322026259	-37,4191360441518	-20,6880149843375	-3,70246410320197	47,4511566163625	-58,2571487387202	-1,64624023539364	-25,1879761279173	-65,9809852881653	26,7304213116018	-8,76550483629442	-38,147186277328	36,9073982252463	34,5631332408749	-37,4694747926968	-9,70645618372496	-1,65892398357391	-16,2686614990234	62,2168617248535	62,8749694812384	-24,7312355036208	-40,0916481008519	-41,6014773675442	13,9070749351971	-75,3477285239983	-26,065803527832	16,2521514892578	-751,509216308594	73,3763961791992	-38,2814788818359	-6,20453786849976	13,2886114120483	-51,7266807556152	-823,4052734375	236,549270632211	290,914794920819	101,05885314781	41,5699310302734	-67,2420654296875	-838,015930175781	25,7833271036551	60,9302787775429	-9,64485740626565	58,2854156495685	-56,6604080192255	-44,9401512146316	8,26502700238149
161	0,697014037473473	-23,6918697478041	473,794921872241	-29,4906482704257	-20,3498935731085	-6,10918950959552	40,8333511324263	-55,5302734336445	-0,0883277647313392	-17,2252192237015	-61,2022348820192	25,4939971062267	-5,38797569536536	-35,7722473148662	31,0272083335349	29,1080799185291	-28,7329044385137	-12,8151578847299	-5,82355785369873	-15,6846685409546	55,1889419555664	61,8513603182179	-24,7983322154174	-33,2044029241813	-34,9991197190131	12,0870043290824	-72,612468542655	-18,7346801757812	17,9178256988525	-749,299438476562	64,6563873291016	-40,4904708862305	-8,85133838653564	13,32421875	-51,195499420166	-829,895690917969	241,037994380681	282,435913084016	101,774353020456	42,5368766784668	-70,4598007202148	-847,605224609375	26,2112484018431	62,8370513895897	1,36435353169823	59,3071670564563	-49,7298126242133	-43,3680190967572	8,4356318041465
162	-30,7063903810734	31,6310787199927	402,85015869176	-26,9930362705748	7,99249267932688	67,9542160012558	83,6180801399557	17,4178981805231	21,8921737644482	-88,6816940316346	-8,7364692696264	11,5076580047193	-22,2297325557087	17,0802458860228	55,6387854461086	21,1254692080617	-14,4932060232019	64,6121520989866	57,4719276428223	25,379243850708	44,5430297851562	-21,3540134419348	8,95858859508328	-74,4052276616554	-87,7657470733414	10,6621952043087	-15,5204124436257	-25,9068260192871	-45,6894226074219	-821,981079101562	63,0590705871582	52,1772727966309	21,183349609375	-11,4072418212891	30,2347106933594	-802,235961914062	257,266662596132	319,518341064694	176,365951538529	14,9046440124512	19,6375751495361	-811,218200683594	-1,04736912049332	-40,6060028051249	-14,851501465888	-28,37747954188	-89,3942337027214	-11,6022815699112	-3,65945480112956
163	-38,3709297168707	36,0154991148158	398,096160888071	-21,2291603091639	10,4814205186218	71,3213424682719	77,6513900758048	27,0792484265099	23,0940456377642	-91,3221359252894	-0,742610096050508	12,3570890436184	-19,3372291719497	24,2725467739166	53,4747003863896	17,7099418657015	-8,83274745960142	66,111518859226	59,7094955444336	27,8166675567627	36,9236717224121	-30,3922157287188	7,99231147956494	-71,0435714724596	-95,4929885844867	5,98611354789678	-5,25687598966119	-17,3446750640869	-51,7509918212891	-829,775268554688	53,7580108642578	59,2464599609375	21,9710025787354	-12,0625104904175	41,9836120605469	-807,573669433594	256,826843264118	314,848968506023	186,426834105941	14,1873693466187	29,3939762115479	-815,686218261719	-1,46101379356217	-49,5139350895414	-6,67258262763421	-31,3794136048381	-83,3507766758024	-2,83739447569104	-2,59841010032237
164	-48,2019882202451	39,8216972343815	397,635406493446	-12,9144840234368	12,7441377650466	71,6305770881803	66,3196792625809	31,8909149184874	23,5693054199559	-86,5245819100556	6,29538202290287	13,2713317878675	-15,0554688287345	29,6444967573142	49,272012078498	13,4524269119098	-2,81925916533328	64,3992614743387	58,6332015991211	28,661283493042	27,5273876190186	-34,9808349619986	7,20767688806483	-64,2375793459608	-92,1728591921162	1,11600172457611	7,53482389565249	-5,80950450897217	-55,4248542785645	-834,309631347656	42,0495414733887	62,8044242858887	21,8432273864746	-12,0450067520142	49,8985862731934	-818,049011230469	256,893432618158	305,322387695136	193,084838866758	14,1811656951904	35,2632598876953	-827,001037597656	-1,80291736093972	-55,7570877069218	4,87921667123836	-35,8456802338416	-75,4716491731927	6,85980892255492	-1,80131150067124
165	-57,000583648497	43,0087051381427	397,826507568681	-5,14641427951009	14,9064598092902	74,8248138428411	60,9186935437267	39,4052772523688	24,0844478619848	-81,4686431886798	12,2168369291772	13,746087074227	-11,9833135612523	33,4587135321198	46,3610267631811	10,0212736137917	3,76671099730293	64,0837020879933	58,2627487182617	29,7412910461426	19,8738555908203	-41,8610877989267	6,88193607429144	-59,466938018731	-92,3180160524252	-3,21657967536442	18,4703216565679	1,84308981895447	-59,893798828125	-839,960266113281	33,7125053405762	68,3722686767578	22,3753662109375	-12,5462312698364	56,7409133911133	-826,551574707031	256,827545167625	297,018341064654	199,218612671278	13,5396013259888	43,4025039672852	-833,805114746094	-1,76687407558752	-62,4368934634334	14,6293249130387	-41,9098510704898	-70,169113161339	16,7557754514003	-0,867913311404039
166	-66,0895538328679	45,850772857217	398,46923828025	2,81434607519011	16,9642829902007	77,933967590695	56,3567619329859	47,701061248297	25,0551242843888	-75,59397888304	19,9842967989522	14,4227542875024	-8,88989544091933	37,0764389047223	43,4705467213606	6,90149593372657	11,3129606242435	65,1467056277413	58,6958122253418	30,976993560791	12,5941314697266	-49,1462860106893	6,62690639630969	-54,6355857851682	-92,4598770140434	-7,21647214826419	28,7846202861396	9,93677043914795	-63,814338684082	-845,121215820312	25,5553569793701	73,5182647705078	22,8702182769775	-12,8389530181885	63,6219482421875	-834,137634277344	256,799499513993	289,08978271541	206,889678955144	13,7358627319336	50,4082908630371	-842,385925292969	-1,60235440864553	-69,5028076169507	23,8190593719327	-45,7076606728984	-62,1417808563038	25,5628814695908	-0,0296043177253029
167	-75,9776077271815	49,2097473146316	398,31607055778	10,8384809497987	18,7234325417323	79,3663635256873	50,5974502559495	55,3414764400272	26,1879196190355	-69,3971786494152	28,8933963774185	15,0311765667217	-5,74028921260256	40,5012245180431	40,2680091844513	3,64908957387203	18,736299514218	64,9424514770186	58,4226989746094	31,8156299591064	4,74659967422485	-55,7806053163795	6,27391147741238	-49,0286979673512	-89,7988357540468	-10,9640254963635	38,2054977430286	20,6722869873047	-65,6687698364258	-848,596496582031	15,821044921875	76,4303665161133	23,0442981719971	-12,5729827880859	69,5892028808594	-842,899597167969	256,832519533306	280,803802490134	213,186981200954	13,1712102890015	58,417179107666	-852,25	-1,47303915146529	-74,0402297976148	33,7713623050175	-47,1449661246569	-52,1197395357413	32,4514694223031	0,19636237910106
168	-86,0515518171615	52,5559883119677	399,636993410778	18,2879276274793	19,9317913062913	79,2599334708872	44,0679855337251	61,9889869677415	27,328144075929	-61,9422683713697	36,7783355714477	15,6526422490979	-2,54748439886049	43,4965400676942	36,6770362834174	0,203838659951375	25,6129207598716	63,0224418641351	56,6044502258301	31,9422054290771	-2,33425974845886	-61,1995162960868	5,78973722582698	-42,5293388367986	-85,0644378659354	-14,2337932573359	46,4598731998975	31,2799816131592	-66,3340759277344	-849,611755371094	6,25663566589355	77,3790130615234	23,1728057861328	-11,9891672134399	72,7162628173828	-852,071655273438	256,745422364999	272,16326904338	216,915954589844	12,4192485809326	63,9092254638672	-860,09912109375	-1,32961082591945	-76,4070739749565	43,7210922239981	-48,510948180247	-43,4050979626105	38,5954513542686	0,517582828943977
169	-94,6879959097682	55,3422584520706	402,945465087832	25,3226127613836	20,8234081269153	78,5146865832391	37,3113899221143	67,6230392429192	28,29953956756	-54,6172637936275	44,3635520919555	16,6029777515052	0,385185597643625	45,7972869859217	32,7599105824396	-3,18824052899698	32,1887321452369	60,5624351504822	55,2576866149902	32,1809501647949	-9,19368076324463	-65,3331603997897	5,17502975591037	-35,3716278080516	-78,7140121464647	-17,3393268568038	53,6429061891107	41,0202178955078	-67,2263107299805	-850,283935546875	-3,1113817691803	77,7055282592773	23,2015342712402	-11,3083620071411	74,8955764770508	-861,08740234375	256,501831056212	263,658599854209	219,998443602925	12,0470018386841	66,0040664672852	-868,790710449219	-1,22558772656657	-77,5098266604653	53,6412506096895	-48,1853218078013	-34,2116394054215	42,3582420351667	0,592883229754206
170	-103,525688170719	57,4240570077737	406,775177001309	32,0911407462024	21,3452091229417	76,5887680052892	29,4080314637472	70,5897750846893	29,2823276533943	-46,2042999272469	50,3702774046243	17,5282039628653	3,05747318120538	47,4537124633478	28,4413032529315	-6,78220129140497	38,8490028365109	57,4621200572815	53,9602699279785	32,8289184570312	-16,7431144714355	-68,4310455318707	4,61463689910429	-27,4167556767817	-71,4594268802823	-20,1413764938543	60,6401557922308	51,1016006469727	-68,0485763549805	-849,681945800781	-12,917818069458	77,3303756713867	23,2640762329102	-10,6790056228638	76,6167526245117	-870,495361328125	256,335540772973	254,874526978394	221,935134887624	11,692590713501	67,0546875	-878,160034179688	-1,06690633395586	-77,9768600464496	63,6193847650926	-47,3940467838856	-24,9161262518758	45,8288612365437	0,747840050178244
171	-112,19905090281	59,2672233602299	411,679504393701	38,270896910888	21,9563236243436	74,011940002556	21,3124122607273	70,5431365976495	29,8245029477217	-37,4350967414453	55,1605491639246	18,2977466561873	5,732181547665	48,9131889342652	23,9502792356804	-10,636281014875	45,6197738632446	54,0061340343604	51,7341156005859	32,9079742431641	-23,9848613739014	-70,8090744014964	4,05850839750679	-18,9215583806815	-63,0450744636808	-22,5148792250281	67,5775909425599	61,1991386413574	-68,0990524291992	-847,655212402344	-22,7429981231689	76,7378387451172	23,1885852813721	-9,76943874359131	76,6243515014648	-880,098876953125	256,34426880015	246,068527222376	223,357086181198	11,4912805557251	67,6761856079102	-887,816040039062	-0,96388602357001	-77,4656982421143	73,7455444330747	-45,7959594740412	-15,3353967669051	48,6691360478765	0,892382199973725
172	-120,924705505319	61,6534919736912	417,686767578103	43,8812561036618	22,3922023789193	70,7169494638351	10,691633225547	69,897621157539	29,5675525690278	-28,6936511993777	59,1891784674194	18,4077606189681	8,3863916385796	49,9323883067286	19,1702079771133	-14,842647553163	52,6147003164565	50,2859878542814	48,6552047729492	32,3194198608398	-31,0739192962646	-73,1297683716098	3,73390960771838	-9,94842720054939	-54,0431365960282	-24,6500644668862	75,5045242301339	72,2026824951172	-67,6335372924805	-846,818969726562	-32,9694137573242	76,108528137207	22,7530345916748	-8,42452430725098	76,2393646240234	-890,011657714844	256,471313477414	236,692153931009	224,46777343707	11,6356620788574	68,0300827026367	-897,873901367188	-1,0497652298232	-76,9434051514429	84,3441543580522	-44,177680970494	-5,06540155385618	51,7780799868049	0,639507170592759
173	-128,484298709436	62,6835479722019	427,184783933732	49,134616853948	23,0853328693324	67,5492095924454	1,49911657843792	71,8291321022324	30,0963071874986	-19,1085700975795	61,9338569645723	18,0551280992964	10,9709873196786	50,8924827575349	14,1522960653009	-18,8636512760818	58,697574614118	44,657321929344	43,4948425292969	30,8210525512695	-37,2228393554688	-75,3961715693707	3,58590889023027	-0,50143021276314	-41,7827720654025	-25,4263095875242	81,1406631457185	83,2734222412109	-67,1219635009766	-845,726745605469	-43,2444038391113	74,7211380004883	22,1428890228271	-7,01300001144409	75,0102233886719	-900,084533691406	256,685729980624	226,80833435086	224,73550415014	11,8329515457153	68,0818252563477	-908,245056152344	-1,39296889230384	-76,3715667724128	95,4848327633909	-41,9109725961078	5,82711506057988	54,7704277029337	0,287554290165978
174	-28,4680137645946	38,1096954348133	403,565734865804	-27,104070665279	13,7114553436821	67,4959335367017	84,2080001817924	19,3885211921545	27,3878002182629	-90,6120758068042	-7,31597805134949	5,59195852189661	-25,9403186311944	19,0500166346151	53,0968021490372	17,4721164703055	-15,7056159979065	66,3811645517722	56,5732460021973	30,0300884246826	43,9407691955566	-21,7148780820636	15,3079624159534	-74,1285400388973	-91,8988800058434	15,9794998169976	-10,5090599055725	-24,2690887451172	-54,4759178161621	-820,084045410156	61,2559509277344	53,7248306274414	27,9557037353516	-17,9710083007812	32,9556617736816	-803,709289550781	262,806243896254	319,719238280436	178,337860107295	7,14071893692017	21,7005786895752	-811,097106933594	-8,88361930850864	-41,4732971192251	-15,0198907846741	-32,9744720430212	-87,629287717516	-16,6297740927493	-10,2688150011407
175	-37,7890281681936	42,3490524291674	398,793304446156	-20,0945053094557	15,5903530117712	70,9356460579137	75,8724822989993	26,9447193143622	28,3055915848274	-91,7416229238806	1,67300057509762	7,91829156863261	-21,676216568072	26,1100169157345	50,4483964208118	13,6646699900265	-9,28281784104441	67,0803756706683	57,7601623535156	31,8187103271484	35,2276382446289	-31,4215412137513	13,9106531149683	-70,4465026844996	-95,8880844094857	10,1184597021096	1,110769629379	-15,296275138855	-59,247386932373	-828,304748535156	51,0550422668457	59,701301574707	28,3052101135254	-18,3335762023926	43,5913047790527	-810,886962890625	262,236541747785	312,918304443622	187,740936279855	7,05016946792603	30,7788352966309	-818,095031738281	-8,37996864354091	-50,7597045901071	-4,94796848310383	-35,7092170732907	-80,2638702389074	-6,09616851825413	-8,9677752998374
176	-48,2811508180788	45,526126862085	399,418395995333	-11,2048025131711	17,3189773554427	71,7196502694355	65,8597869870453	32,8687896732942	28,3459835050316	-85,7064666761878	7,80186557717119	9,05811309832709	-16,9118072900679	31,0344553315561	46,7663855239465	9,34608936284395	-2,77906393966979	65,0426635749802	56,7027626037598	32,2633247375488	25,8623371124268	-35,388816835028	12,5868625637138	-63,0069961553532	-91,3913497949622	5,05545473063264	12,982005118873	-3,85984396934509	-61,7148590087891	-831,866882324219	39,7104415893555	63,2910041809082	27,7876148223877	-18,2944145202637	51,5196151733398	-820,735961914062	262,065765380335	303,229736327914	193,979217528886	7,70900440216064	35,9921493530273	-829,923950195312	-8,23347854563842	-56,3572654720171	7,55346822751657	-39,9095306404988	-72,8874435419229	4,08501291294229	-8,06169989973507
177	-56,8881797792313	48,3316802979766	400,404357910019	-3,3270995618264	19,1999073028719	74,987312316618	60,115238189736	40,1393775941014	28,9006443024133	-79,8813476558784	13,6239070881151	9,61501216878811	-14,0026407234115	34,732860564988	43,7424697875618	5,77475213948065	4,02956724157918	65,2907409658493	56,1946640014648	33,1400299072266	18,3386173248291	-42,4596214295307	12,2577610015995	-58,3405799869866	-92,2539978035614	0,814985513857451	23,6048297878544	3,58729028701782	-66,0353469848633	-837,434692382812	31,6145267486572	68,901496887207	28,4974956512451	-18,9585227966309	58,4676055908203	-828,611511230469	262,250305175485	295,193878173894	200,637069701745	6,89754438400269	44,8516578674316	-835,582092285156	-8,10563373569729	-63,5904998779233	16,9544296261418	-45,7889442444315	-67,4684371936324	13,7668552397794	-7,38585619937181
178	-65,9089355470594	51,3956832898933	401,071594235455	4,5404500955531	21,2448139192613	77,660324097872	55,2329139709222	48,2197875979629	30,1877155298735	-73,7964782715714	21,9138965603885	10,2291975021909	-10,9743080137581	38,4486160282819	40,7287368785496	2,24067306520551	11,288185119628	66,3863449090678	57,2583274841309	34,6596946716309	10,9040975570679	-49,654605864614	12,3735246651574	-53,4252471919404	-91,5911331165747	-2,68823909768309	33,6328468313319	12,6048040390015	-69,2932739257812	-841,486511230469	23,1008129119873	73,3386535644531	29,123161315918	-19,2523136138916	64,6584777832031	-836,902526855469	262,874786376081	287,586730956094	208,284423826132	7,05414342880249	50,7237358093262	-845,537231445312	-8,4316625588406	-70,0046997068617	26,2564716336354	-49,5957717908892	-59,6268539425087	21,8733978274804	-7,05166199987763
179	-75,2956619270657	55,0839691169913	401,351287840906	12,0104436877534	23,1444549562966	78,7784118651179	49,2447509760052	55,5305786134867	31,6996765133309	-67,2355957031039	30,4435215004977	10,3145017619032	-8,06550884202228	41,1605682386505	37,4203147879849	-1,4928836823562	18,0415363317995	65,7665786745418	56,6219940185547	35,627815246582	3,32432961463928	-55,8984375003485	12,623312949965	-47,842159271013	-88,2760238651385	-5,48836898840211	42,4255027774598	22,6975402832031	-72,0207061767578	-844,510192871094	13,4666404724121	75,6359786987305	29,9475040435791	-19,5994682312012	69,6474685668945	-845,955871582031	263,576751708377	279,438873290417	213,368865967018	5,28639602661133	59,0650177001953	-854,201965332031	-8,90158653245634	-74,4572525021783	35,6947174078199	-51,5656013512443	-50,346828461237	27,9260959637739	-7,10549160011234
180	-84,3635253908054	58,6274528507318	403,176025389113	18,9532451632152	24,395374298524	77,9337005617408	42,4295005791153	61,511165618246	33,1723480218361	-60,1338043199896	38,5013580312435	10,1279449465442	-5,0150957124753	43,3627662688928	33,3163375867096	-5,30467844006393	24,2309780126625	64,096374511361	54,5884857177734	36,1149673461914	-3,40459108352661	-60,6383666990691	12,8900823589047	-41,5115470881386	-83,5213470459325	-7,60062885324072	50,0223236084864	32,447811126709	-73,2987899780273	-844,373474121094	4,38404273986816	76,3968811035156	30,7816886901855	-19,5534324645996	71,5254364013672	-855,049255371094	264,279571532505	271,414306639653	216,885559080528	4,13953828811646	63,0002326965332	-862,291687011719	-9,53268527953517	-76,6164627063504	45,0834159853991	-53,4680442813932	-41,8073616022858	33,0705451963393	-7,51903680027287
181	-92,4231872557859	61,835861205947	405,816009522649	25,4062862399819	25,5236206060427	76,5235214238198	35,2743377678338	65,6601943961554	34,3041877745463	-52,4852180475059	44,9558563233077	10,1676998134464	-3,14276194570532	46,0255813594517	29,6365165705313	-9,21339988733012	29,9705238344463	61,8664779651883	52,5282592773438	37,0926094055176	-9,98225116729736	-64,1240234378093	13,2864780426132	-34,6637649532695	-77,7319641109633	-9,13495635999145	56,7451477051665	41,6524200439453	-75,148063659668	-844,206298828125	-4,59157276153564	76,2378921508789	31,8573665618896	-20,157190322876	73,6724700927734	-863,731384277344	265,206359863123	263,453857421679	219,245178222128	2,75933861732483	65,0275115966797	-870,669006347656	-10,4668397901962	-77,0680007940589	54,202392578301	-54,5686416620518	-32,9533195491057	36,313903808068	-8,28022670006289
182	-100,257530212419	64,6019363403185	409,61035156261	31,4432163240851	26,6332798005624	74,7101440429635	28,2158756251849	68,5259170529092	36,2265853875832	-44,6221160886837	50,4927215575455	9,74831581113772	-1,37779641139338	47,8097229003693	25,5020923613517	-13,3788976668415	35,6077842714058	59,1788215632506	50,7200508117676	38,2022285461426	-16,5999565124512	-66,8869247435292	14,0738477705846	-27,2789039609866	-71,0646133421103	-10,0677995681977	63,0674667360436	50,723030090332	-76,5366363525391	-842,705627441406	-13,5067777633667	75,9618988037109	33,1186866760254	-20,5430088043213	74,335823059082	-872,541809082031	266,627502440924	255,686172485024	221,025207518592	1,32549834251404	65,9477691650391	-879,325378417969	-11,7054033276541	-77,3182449335766	63,2056274415751	-54,9913139345034	-23,6562042234904	38,5167655947244	-9,37647910039738
183	-108,048141478953	67,2703323355801	414,22509765754	37,1085662845089	27,7735939029457	72,1321411136096	20,5164394358525	70,3505172701983	38,3003768875149	-36,3510322564936	54,8687782284851	8,90233612023045	0,283627629475777	49,2614402775498	20,9884986876438	-17,858509063837	41,187095642444	56,0567207332442	47,9791030883789	38,9785957336426	-22,9051513671875	-69,1829223627024	15,2842493055698	-19,4006958004867	-63,8352394104471	-10,234746932724	69,7144927985104	59,885856628418	-78,4870681762695	-841,504455566406	-22,4513378143311	74,9930801391602	34,4982757568359	-21,1060180664062	74,32763671875	-881,433227539062	268,2526550293	247,700958251542	221,974502563209	-0,266150325536728	66,3076019287109	-888,153015136719	-13,3094348906562	-76,6571121211505	72,4220733646072	-55,6553306564438	-14,080226897362	40,7025337203033	-10,8449270001774
184	-115,395286559844	69,3093414302518	420,462585449405	42,6753578192176	29,1200275422039	68,9860610960629	11,7123165127944	70,5842666597103	39,3325576792383	-27,5044403073265	58,7249488831758	7,35838127185323	1,84701514268636	50,8461608890757	16,0505485534545	-22,8505554199146	46,9521217347144	52,5303001398107	44,5835762023926	39,7391052246094	-28,8644027709961	-71,0866470337515	17,0183925628997	-10,6979475016845	-55,9611663803993	-9,45105838788523	77,2071685783456	69,1969985961914	-80,5043487548828	-839,898620605469	-31,5761623382568	74,3921585083008	36,346118927002	-21,8318176269531	73,4321365356445	-890,420776367188	270,406066894394	239,101226806227	222,628479003001	-2,16090941429138	66,4397430419922	-897,127197265625	-15,5398006438169	-75,7917556759908	82,3542022708037	-55,825836180403	-3,09109401674589	41,948780058956	-12,7327700002778
185	-122,0307540912	69,6611785932138	428,371124267729	48,6091728212398	30,3090801230575	64,3836135872299	2,65795326322858	70,7749252324111	41,1529884339313	-17,4887199408829	61,3121147150794	5,96582698706231	3,48091435402681	52,316944120131	10,5014104844225	-28,0194168086849	52,2582702630366	47,4016494762139	39,8692970275879	39,8494033813477	-34,0062408447266	-72,4444961547323	19,2176513672409	-0,516031265914018	-44,6623420730661	-8,04233455684525	82,8389282230465	78,4675216674805	-82,5312118530273	-837,40380859375	-40,8598976135254	73,0698013305664	38,6186714172363	-23,0271644592285	72,1150588989258	-899,33935546875	272,845794678028	229,585006714372	222,346130372183	-4,37107467651367	66,1986389160156	-906,276306152344	-18,1826457982005	-74,1713867188226	93,2690582265786	-54,4688453657412	9,61154746965564	42,0035209647722	-14,9688300002957
186	-27,3804531102651	44,5498008731581	405,569702148275	-27,2691955549701	18,905242920263	68,4849548316486	82,6338577284434	19,7684249876338	33,5022735590165	-91,2622146638353	-5,43026351689805	0,143704742080539	-28,5111058775104	21,0564007328005	50,0199641495326	13,8774261466628	-17,0700397488748	67,9318847652915	54,6574172973633	34,1151885986328	42,5013999938965	-22,0142059349257	21,2838573443241	-72,7273788475768	-94,6207275388585	21,1823616025171	-5,57147264403221	-21,4272384643555	-61,1682014465332	-817,361572265625	58,4274368286133	54,1203994750977	34,1996269226074	-24,4583683013916	34,7956047058105	-805,571228027344	268,315521239459	318,401397704034	179,58030700689	0,238666161894798	22,83567237854	-812,69677734375	-16,1011695862	-41,8119697563049	-14,1644010509887	-36,6129341109802	-83,9606018045338	-21,2289543146161	-16,5719970003198
187	-37,5508003235062	48,2428894054501	400,790557860624	-18,6925086973913	20,3531379702894	71,0789642337169	74,7159881583984	26,9868831675544	33,4086151106912	-92,2691955503323	4,43536281422286	3,95802855130899	-23,8640242910762	27,7038145043172	47,7993275510389	9,6262149811522	-9,94632053388808	67,630996704562	55,8697319030762	35,5295448303223	33,9988136291504	-32,3927688570626	19,672391892009	-69,7533264142503	-95,6731185926868	14,4370422367006	6,59050798390276	-13,4113826751709	-64,8197402954102	-825,327209472656	49,2415237426758	60,3853187561035	34,3442306518555	-24,7083950042725	45,0365142822266	-812,900390625	267,418060302949	311,24511718814	189,04229736348	0,464592099189758	32,2119407653809	-819,703308105469	-14,8231525429401	-51,6491508486236	-3,49555969242697	-40,0115776080926	-77,2875213634383	-9,42814063985039	-15,1619199996169
188	-48,2808609002503	50,8575744626813	401,600463868062	-9,75590133667039	21,6172142029651	71,9602279665904	65,0397262571274	33,2556266779545	32,9879188540802	-84,5860137939012	8,70831489654396	4,78406000106207	-18,9492676049125	32,5261420597024	44,4425042347309	5,28065013829147	-2,95729827793348	65,4663009654386	54,5121536254883	35,4963111877441	24,6891174316406	-35,57102203491	17,7266922001707	-61,693027497572	-91,547126769559	9,02830791510271	17,6162376403767	-1,70304727554321	-66,8635025024414	-828,545593261719	37,9326057434082	63,5227317810059	33,5700988769531	-24,30495262146	51,7973670959473	-823,386901855469	267,155303954934	301,425018309977	194,293884277125	1,02254223823547	37,1772537231445	-831,463928222656	-14,23947906485	-56,1672515886397	10,1074933989908	-43,3763046268339	-70,0529098507616	0,933747649354332	-14,0631319990533
189	-56,4095191957951	53,5412483209461	402,365173341368	-2,05514359470043	23,2159576413005	74,8465118401135	59,4974708550063	40,2817878719116	33,5866241453277	-78,2863922099785	14,4312267303255	5,38584518471321	-16,0193595884103	35,6174926760415	41,2418746951876	1,59369957440614	3,83892750686151	66,1421585076979	54,5307350158691	36,3401947021484	17,3157215118408	-42,466743469122	17,4892501829982	-57,2156715395029	-92,0654144285813	5,10236787789497	27,9505901335186	5,71192026138306	-70,9518508911133	-834,09130859375	30,1424102783203	69,3771743774414	34,2727355957031	-24,9439907073975	59,2260894775391	-830,653137207031	267,552124023315	293,580688477433	201,097976685093	0,614822804927826	45,902587890625	-837,377990722656	-14,1513233184822	-64,1465530395193	18,7234001159049	-48,9163017281444	-64,7014007569047	10,203454971536	-13,6883259998668
190	-65,294403076073	56,7396888731771	403,061584472682	5,5017819403565	25,2312335962817	76,9959259025464	53,9651680002789	47,7460670478985	34,9310188294396	-71,6252136256823	22,709815979935	6,11208963225785	-13,1818075177436	39,6200065597409	38,3292961119177	-2,24870896316802	10,746441840909	66,9929122925716	55,1851196289062	37,6808090209961	9,86851787567139	-49,415340423465	17,9205570218903	-52,2009391787057	-90,3683700564554	2,07649087897772	37,4760017394115	14,0730619430542	-74,7942276000977	-838,092529296875	21,4129943847656	73,0904083251953	35,1645660400391	-25,4297122955322	64,8820343017578	-839,239990234375	268,657501220422	286,117614746593	208,224761962928	-0,0640016719698906	52,9734191894531	-846,256713867188	-14,8615980146104	-70,3953323360723	27,838171005164	-52,8815231314566	-57,3134803767992	17,7406768792766	-13,7725050001174
191	-74,1733245850443	60,3584861765746	404,018218991655	12,6693868644815	27,1459045403536	77,3553695670859	47,8107948311349	54,6383781441197	36,6966896055304	-65,1429214492624	31,3487834939282	5,4412240982733	-10,5272903437337	41,6857414282386	34,4292449977997	-6,24988317470429	16,9868068700462	66,274513246182	54,3332138061523	38,6092109680176	2,66577625274658	-55,1242141722606	18,5881671902629	-46,5324897765265	-86,749908447292	0,0271632425922057	45,6640853880529	23,9414215087891	-76,8509292602539	-839,398559570312	12,1979379653931	74,8291854858398	36,2461967468262	-25,9696598052979	68,7024078369141	-848,224426269531	269,770568847355	278,248596191492	212,766021729256	-1,78095960617065	59,2783126831055	-854,888610839844	-15,7835855481179	-73,7982940670781	37,1562805175601	-55,4533424350699	-48,8015594453572	23,345272063939	-14,3009999993046
192	-82,4698333738519	63,9566230770711	405,728546143516	19,2521991730023	28,5614509580486	75,8952636723258	40,3758354196682	59,5286712641687	38,3254127485138	-57,7562332158418	38,7815055847404	4,90021324186576	-8,15051174129029	44,032321931234	30,6177997600165	-10,3353319165206	22,5824279787853	64,5811843872962	51,9176216125488	39,3823089599609	-3,75076770782471	-59,1917762755815	19,4090366361281	-40,2188415528149	-82,1228942856775	-1,03209948585882	52,8048439010805	32,8857192993164	-79,3679351806641	-839,600036621094	3,39966082572937	74,8346633911133	37,5739135742188	-26,5193347930908	70,0510864257812	-857,078186035156	271,160186767092	270,623687744022	215,445693969937	-3,26661133766174	61,5641937255859	-863,531066894531	-17,014289855697	-75,2400054927581	46,0143318175368	-57,3222732546214	-40,2589645383853	27,274173736483	-15,2720969999027
193	-89,7815170288923	67,186935424708	408,863952636715	25,1903247834953	29,9564132689924	74,5676727299058	33,153987886254	62,4439277662961	39,3008422865641	-50,3894348149504	44,8158950812205	4,06380891810738	-6,68881893135362	46,1988716132347	26,8930778506632	-14,5667572021883	27,4417629247945	62,2857170115074	49,9263038635254	41,0578727722168	-9,9013204574585	-62,096618652494	20,6857089994633	-33,6657676695851	-76,361595153274	-1,24539816397603	58,6225509638601	41,4160766601562	-81,5189895629883	-838,37353515625	-5,04225587844849	74,6687164306641	39,4919090270996	-27,6634330749512	70,9532699584961	-865,462890625	273,03295898443	263,435546875038	217,373794556353	-5,32154655456543	63,1619758605957	-871,678405761719	-18,7615776060689	-75,4536285400699	54,3067169191585	-59,5425109850362	-31,7160148615633	29,8035011282912	-16,7689819998335
194	-96,5336914068905	70,2381210326134	412,909057616969	30,6265220644332	31,4069423673772	72,4828491212283	26,8033790593225	65,135192872077	41,7603912359345	-42,8060455322019	49,5642013555511	2,59261560450113	-5,63186550112191	47,7663688663347	22,8003826141711	-19,1450176237116	32,001785278476	59,8836212152261	47,231819152832	42,3287582397461	-15,6234140396118	-64,2948226929646	22,6252765652605	-26,7884273526528	-70,2163391114643	-0,372448772343605	64,2377853396638	49,6880493164062	-83,6386642456055	-836,320129394531	-13,2516069412231	73,9549942016602	41,7397880554199	-29,0576801300049	71,0054550170898	-873,692443847656	275,700653075852	256,500915526906	218,646636962674	-7,63559675216675	63,6517295837402	-879,822143554688	-21,130764007115	-75,1143188467664	62,463932037532	-60,322483064326	-22,3336582187999	30,2994499220379	-18,7085970000205
195	-103,151924133334	73,2130584713012	417,834228515918	35,8880920411552	33,1067390439994	69,8808364867367	19,9060688034768	67,1572799713182	44,6653709425765	-34,7582588190699	53,4040489191385	0,318035483807983	-4,86209106429311	49,1752433779041	18,2924671173726	-24,1803226468582	36,3223495486016	56,9879226680988	43,9955101013184	43,7167739868164	-20,902286529541	-65,8694076534172	25,2874851226552	-19,3125076291869	-63,7775573726351	1,69850766648139	70,1854400630887	57,6789627075195	-86,7675323486328	-834,406066894531	-21,2485427856445	72,1810684204102	44,3391151428223	-30,9494094848633	70,3107757568359	-881,830200195312	279,021514892378	249,271804809405	219,116317749436	-10,4335870742798	63,3505477905273	-887,92919921875	-24,0406379701522	-73,4470596315922	70,72627258323	-61,8594436641175	-12,4902315138391	30,625976562298	-21,2677269999211
196	-109,539955139493	75,8829803462622	424,061828612975	41,2731590272877	34,9881401054718	66,4976272575521	12,8579263655766	69,5372467005465	47,5588073730647	-25,8476123813004	56,3232231147944	-2,490871428649	-4,32945871333332	50,5536613470218	13,2772283555142	-29,7980976102497	40,784667968739	53,9382324212393	40,289623260498	45,4728546142578	-25,7990531921387	-67,1178131101869	28,8529224395292	-10,9948616024069	-56,4932441690306	5,0380582803916	76,0730514508674	65,62939453125	-90,40673828125	-831,831115722656	-29,284423828125	70,6389083862305	47,8799438476562	-33,584789276123	69,2201690673828	-889,936157226562	283,123992919769	241,655670165839	219,185897827152	-13,973705291748	62,7548789978027	-896,009887695312	-28,356616973515	-72,0069656366613	79,5914535525468	-62,0454444887041	-1,24726462336918	29,1654548647338	-24,5087699991062
197	-116,050979612458	77,8232116706396	431,675354003801	46,7216195836026	36,1499061358255	61,0552269004636	4,32759762160723	68,7816772467369	50,9133949253045	-16,4641151435602	58,7715377797488	-5,011765958086	-3,81240129496948	51,3850593558654	7,60603237217147	-35,6479148862532	45,031929015671	49,8732528683875	35,2865447998047	46,7818908691406	-29,9145126342773	-67,2756271363297	33,0064544673477	-1,2988288409539	-45,8075141916675	8,74534893025228	79,2631759655388	73,470817565918	-94,0077667236328	-827,949951171875	-37,2052192687988	67,9603729248047	51,908130645752	-36,6557235717773	67,0013427734375	-898,026000976562	287,692138671238	233,286468506069	217,94863891563	-18,1443328857422	61,8407897949219	-904,20166015625	-33,2892189027664	-69,1408233647652	89,175933837457	-61,399551392039	11,7636098855374	26,5742568982369	-28,1744230005766
198	-26,9379577670307	50,8201217647376	408,031738281861	-26,401350020521	24,2176551817447	68,3593902591881	81,4096832294188	20,1936073280191	38,93728637637	-91,1861267102279	-3,45982670645492	-5,34202957165522	-30,580414106519	22,9066258691802	46,9466455845155	9,96128749689516	-18,2732372276341	69,2375717148506	52,3264007568359	37,894157409668	41,0303802490234	-22,310789109702	27,1802406309433	-71,6689376852696	-96,6976547235261	26,5974006657413	-1,00686156651652	-20,4382419586182	-67,1227569580078	-814,392944335938	56,6357192993164	54,4648895263672	40,6125946044922	-30,9622745513916	35,5888710021973	-807,971862792969	273,697937011971	316,951293944101	180,361312866241	-6,24897050857544	23,7021980285645	-814,377380371094	-22,9358347847971	-41,5545803226453	-11,7871203741603	-39,9481925951514	-79,7884368874916	-25,5913314801492	-22,4500120002473
199	-37,7015342701519	54,1129455544567	402,245605473266	-17,2432522661615	24,8578565362747	71,2330026731219	73,7955093395686	28,1648063635881	38,0329742436954	-90,3047790512503	7,06153630890258	-0,980881095260088	-25,6728346489545	29,1262155570769	45,3073285509547	5,58177709664055	-10,308476448428	68,3427429211251	54,0054626464844	38,8293991088867	32,8819618225098	-32,4331741305641	25,3097209920181	-68,8038635232836	-95,8989868163511	18,8333320618213	11,3711261741704	-11,2829856872559	-68,8710861206055	-821,544189453125	47,6659660339355	60,864444732666	39,8072624206543	-30,5060501098633	45,5040893554688	-815,008850097656	272,534698485966	309,755645752712	189,637802124	-5,39606428146362	32,8896064758301	-821,426940917969	-21,121157516485	-51,9010298278101	-1,91963326194253	-44,2489585881788	-74,5176773078328	-12,8892545703854	-21,0918449997662
200	-47,7026710512159	55,5033493039184	404,262756347699	-8,71681117995702	25,6699047083718	72,0285568225713	64,2585601796698	33,0919456467892	37,5127029415676	-82,5194625851842	9,53650951744096	0,336664379381099	-21,1696060810949	33,0730228754058	41,9483527374412	1,285731434737	-3,18172311802062	66,0642242418892	52,4808464050293	38,3480110168457	24,0471343994141	-35,2230987565147	22,8150081638125	-60,8239326483983	-91,1558227538196	13,2876234053202	21,4178409576725	-0,0721762105822563	-71,2798919677734	-825,25634765625	36,9092445373535	63,803352355957	38,924373626709	-29,8876705169678	51,7520713806152	-825,322937011719	272,069549560617	299,832214355543	193,920471191922	-4,70920467376709	38,0476951599121	-832,408386230469	-19,8022670740399	-56,4371070853229	11,3958406457976	-46,3818206788832	-67,1871719360937	-2,60033011447302	-19,6824820004399
201	-55,5208206175368	58,250652313344	404,631805419666	-1,2889820347056	26,9334430697957	74,2593917847936	58,907875062189	39,6433601388523	38,0800590519444	-76,4748153695837	15,0817079562904	1,04734492273257	-18,1755371096792	36,2196311961903	39,0007133491252	-2,43860769265835	3,08941245077053	66,6710433977922	52,8835945129395	39,3640785217285	16,8197021484375	-41,6500778199412	22,5293045045871	-56,0442924502377	-91,4215240474197	9,6655607222837	31,4505290983077	7,11346530914307	-75,6021194458008	-830,56982421875	29,160005569458	69,3684234619141	39,8629112243652	-30,6789627075195	58,8789443969727	-832,606323242188	272,736541748089	292,580566406385	200,947113037141	-5,49657392501831	46,2094993591309	-838,957275390625	-19,9123821259954	-64,0326385497414	19,9788055419968	-51,6810531621406	-62,1941833496705	6,1929802895856	-19,6507849997723
202	-64,1818161010289	61,474349975999	405,395568847163	5,86780595793833	28,870302200127	75,7514038074978	53,3674888607404	46,850215911914	39,5192947386733	-70,573532103337	23,2314262404665	1,32184123906122	-15,4493484496504	40,1613311764268	35,9952125549906	-6,42731142063691	9,65357589718318	67,4230270388269	52,5664291381836	40,2351379394531	9,33796977996826	-48,3855514524355	23,1969127654004	-50,9700393676119	-89,0685195918763	7,00048732756457	40,3995170590643	15,4469442367554	-79,2187881469727	-833,845642089844	20,4160079956055	72,6416168212891	40,9047470092773	-31,109956741333	63,4712829589844	-841,579467773438	274,170715331701	285,247344970431	207,510589599298	-6,73452472686768	53,2695732116699	-847,068786621094	-20,8658828736914	-69,5353164679125	29,0514774319884	-55,5329780568489	-55,2259140009261	13,1678409574559	-19,9904729994342
203	-72,5109558113726	65,0827484104733	406,035461428295	12,7549350306927	30,5347060448309	75,0929467721731	46,8689537035712	53,0796279899052	41,2070007306222	-63,4298896781223	31,5081844320737	0,690967501773888	-12,9850969305436	42,8935356112604	32,4429054252256	-10,5487813937846	15,6644334789975	66,8200149515435	51,1022605895996	40,5693016052246	2,56108999252319	-53,7268562314062	24,1521148677599	-45,3573989866656	-84,8827285772052	5,46980190254089	47,7092704774801	24,2538394927979	-81,8380813598633	-835,15234375	11,6128091812134	73,7243499755859	42,0345840454102	-31,8907375335693	67,1282958984375	-849,859680175781	275,511596679654	277,580017090094	211,514495849342	-8,11405086517334	57,9090805053711	-855,634643554688	-22,0949935911378	-72,3406143192086	37,986465453952	-58,1137428284973	-47,2541847229766	18,1256465912075	-20,8064589995404
204	-80,1727828980259	68,5095748900171	408,165649413893	19,1420898433465	32,3718414299486	74,3332443230697	39,5273170473837	57,222511291905	42,6934051513794	-56,1356925966007	38,528591155899	-0,150863438611334	-11,1475486754624	44,8928718565893	28,6376361847576	-14,7086753844039	20,6154403683791	64,9713592523836	49,4286575317383	42,5206413269043	-3,4948570728302	-57,3690261839495	25,3779735565069	-39,2118377685692	-80,0405197149222	5,15822696681634	53,880722046444	32,5584869384766	-84,62451171875	-834,845581054688	3,28419542312622	73,5887832641602	43,9575500488281	-33,0926933288574	68,4546890258789	-858,207397460938	277,350158691766	270,355377197759	213,621093750735	-10,1294116973877	60,1600151062012	-863,869018554688	-23,7420845034004	-73,3144912726674	46,2633743285335	-59,5819511448761	-38,6922264116281	21,0416297924892	-22,1186050002511
205	-86,8215179446557	71,6091232304307	411,588317870277	24,5455875397915	33,7039871219408	72,4589996345451	32,3439483661638	59,2734489467928	44,0822219854217	-48,7888336178941	44,0764045705718	-1,43120706039072	-10,041472434913	46,414131165076	24,7531547549548	-19,1146526335697	24,7686214447798	62,6886291504258	46,9939994812012	44,1880645751953	-9,00218963623047	-59,8092803953298	27,2483215331194	-32,8712539672932	-74,7500457771513	6,09260272972238	59,2655067451113	40,4009780883789	-87,2382354736328	-833,256530761719	-4,5848126411438	72,9269714355469	46,3736763000488	-34,5957298278809	68,2968978881836	-866,183166503906	280,042846679758	263,864990234232	215,191741943573	-12,5977449417114	61,1485366821289	-871,797302246094	-26,0868244170725	-73,1808319090995	53,9436798095997	-62,8697509745631	-30,6728172295806	22,866884230782	-24,1264399996836
206	-92,7687835694933	74,6819992063047	415,990020751804	29,5343074798429	35,5217590327199	70,3555908200541	26,6804656979339	62,1734046936119	46,9866485588501	-41,3733520501691	48,0742645262922	-3,7239286892711	-9,52793502774468	47,6862030035459	20,6673412325265	-23,8990020749926	28,4116935730771	60,1975173948112	43,9450798034668	45,8161315917969	-13,9815559387207	-61,3158493044445	29,9628028868414	-26,2608680724431	-69,3109741206496	8,45061492857458	64,492340087644	47,809513092041	-90,1287155151367	-830,8046875	-12,0627851486206	71,4036026000977	49,3386726379395	-36,8503837585449	67,7960968017578	-873,865539550781	283,539703369676	257,343750000475	215,695800782491	-15,6564846038818	61,1459579467773	-879,478454589844	-29,1428489687484	-71,7922515874087	61,3166961672793	-64,2544784541006	-21,41924095138	22,4668273923296	-26,7804359995517
207	-98,3249664310374	77,9774322502499	421,097686768052	34,3051948551178	37,5210762022318	67,4290466311815	20,7344608296507	64,4700164793817	50,5196418766828	-33,3581123347931	51,0982131957478	-6,85813999116599	-9,44175529444765	48,8747253422194	16,2352237702016	-29,2220420834205	31,6850891119678	57,5696258543986	40,3715705871582	47,7715759277344	-18,4498348236084	-62,0573730469767	33,6598167411989	-19,1348667140248	-62,7621765137552	12,0327739714542	68,8658142095621	54,8576850891113	-93,7555770874023	-827,746154785156	-19,3070468902588	68,492919921875	52,8289184570312	-39,836353302002	66,4338226318359	-881,431091308594	288,122253417478	250,940856933263	215,583923339351	-19,5251293182373	60,4781723022461	-887,065612792969	-33,3053855896677	-69,8041687014229	68,7345123294901	-65,4410476688902	-11,3215885162955	20,6503887179958	-29,7572729986569
208	-103,518417358822	80,8938674923905	427,702117919404	39,2082748407848	39,6224365225664	63,6488723750918	13,8105564117763	65,2183609015533	54,807071685359	-24,5984458934491	53,0461730961947	-10,4986438740996	-9,64666652662178	49,8363761901831	11,3374385833516	-34,9724235535999	34,8168182377893	54,5742759711291	36,0059623718262	49,7949829101562	-22,2328643798828	-62,1980972289678	38,2403793336342	-11,2836952207518	-55,8210525503998	17,1939373009911	73,0613632196456	61,6094284057617	-97,7822647094727	-823,721557617188	-26,2072410583496	66,5218276977539	57,7163276672363	-43,4976196289062	64,0811996459961	-888,750793457031	293,515411376713	244,384002685386	214,77848815901	-24,1717376708984	58,8537559509277	-894,434387207031	-38,8638992307555	-67,2553405761411	76,392982483016	-66,008934020726	-0,0831411034296252	17,3367671966084	-32,6921120013137
209	-108,485908507738	83,6287841792035	435,416778564512	43,7308692912191	40,643028263485	57,7397651687633	6,50156354848326	63,9609603895036	59,2407836902904	-16,0315170286648	54,2482185359339	-14,134199143075	-9,98845291061277	49,8540573110784	5,77750444471454	-41,3134307844118	37,8611564642709	51,1274757382658	30,4708824157715	51,4878578186035	-25,4400501251221	-60,86253738452	43,4828681938853	-2,31257557888182	-45,6909179699404	22,5207443241018	74,0589904818894	68,5700378417969	-99,9833145141602	-817,014831542969	-33,1372680664062	62,8063621520996	62,7841835021973	-47,7111396789551	60,9679985046387	-896,32666015625	299,239929198186	237,207061767112	211,651412963554	-29,4504489898682	56,773796081543	-902,221862792969	-45,2118492119272	-63,0757904047322	84,3643951418294	-65,8925170891397	12,4587411875401	12,6173143400616	-38,405135998972
210	-27,6579608934482	56,5549278222598	410,796569825053	-25,3769168837934	29,1965942376069	68,1997451773343	81,3229522696885	19,7975578331096	43,8850975033056	-90,7467727668087	-1,49426412583813	-10,5981426222139	-32,5421072560358	24,43661113124	44,2470274725353	5,55066633171108	-19,1874809254947	69,9206619251846	50,0631065368652	41,4347724914551	40,0470542907715	-22,4753017427692	33,1173057553458	-71,1433486943494	-97,8132400479557	32,2051925644399	3,35781693549805	-19,4423847198486	-72,0010375976562	-811,554443359375	55,6598243713379	54,5565185546875	46,6059494018555	-37,0539131164551	35,6242256164551	-809,995849609375	278,986022949152	315,382537842346	180,64070129415	-12,1973571777344	24,0601406097412	-815,444519042969	-29,2526760099123	-40,9601325983012	-9,79033565695388	-43,0280723567347	-75,7863159173677	-29,8113651269118	-27,9797420000798
211	-37,4865875242688	58,7744789134238	405,79739379722	-16,0547561636919	29,1089859016062	71,0907287607297	74,024276729823	28,3011779803158	42,5554580688059	-87,9127502433752	8,88379478209809	-5,94242763567917	-27,6531520334666	30,2499024560814	42,7094276497766	1,53540504001383	-10,7838220583914	69,0909576425884	51,9117851257324	42,2371444702148	32,2339286804199	-32,1641998273443	30,8336162561918	-67,5613021833381	-95,7447891237036	23,6396865843951	15,5191354750441	-9,82110404968262	-73,9845199584961	-818,394409179688	46,6434669494629	60,9356727600098	45,596076965332	-36,549934387207	45,2822570800781	-816,925231933594	277,650878906326	308,626068115066	190,103393553556	-11,3950719833374	32,9004516601562	-822,825500488281	-27,1779654259289	-51,4854788912929	-0,672453820228148	-47,8923835761184	-71,6012496952298	-16,8636226657829	-26,6904109995311
212	-46,7064743046008	59,6756134036536	407,102447508166	-8,25072097864391	29,6276588438151	71,568321226522	63,8007659928528	32,3207244887685	42,0335159299708	-80,8132858264207	10,9073543585341	-4,23694705860559	-23,3515955259224	33,5002631247947	39,6168996658629	-2,60942673638022	-3,89201664883548	66,4766693127667	50,8208236694336	41,4594268798828	23,8340244293213	-34,2100944529469	27,8962364198387	-59,8619613645532	-90,417640687014	17,8457927707479	24,4355945598197	0,961324095726013	-75,6330413818359	-821,913635253906	36,1727905273438	63,4740028381348	44,1717834472656	-35,4148445129395	51,1313362121582	-826,959045410156	276,980834961095	298,742828369049	193,364913941666	-10,1886672973633	37,658748626709	-833,76611328125	-25,0911502839043	-55,6644515998601	12,6933259959003	-49,0568618782223	-64,405021668057	-6,54411602039832	-25,1717759998772
213	-54,3250732425273	62,3070487987196	407,406036375323	-1,18245828270564	30,4143466971788	72,8050231915411	58,2981071476603	38,3432044987041	42,410209656103	-74,5721817063819	15,4853029254236	-3,35992407838742	-20,4322853087022	36,4994392399572	36,8726043700081	-6,35632276530616	1,9446817638307	67,1084365848679	50,2837905883789	41,6791038513184	16,6406173706055	-40,1359748843754	27,467006683877	-54,7324752812821	-89,9217453004923	14,3998842241594	33,9706001281459	7,96496820449829	-79,930534362793	-826,698669433594	28,2765979766846	68,1055221557617	44,9534492492676	-35,9370422363281	57,3625106811523	-834,553649902344	277,754791259692	291,674041747857	199,917755126486	-11,1689395904541	45,3442764282227	-840,436767578125	-25,2785205843335	-62,6693840026213	21,1326580049215	-53,994709014842	-59,7969322201306	1,70939731604895	-25,2935490000001
214	-62,5833702085104	65,5857315071223	407,885772704047	5,71167850483331	31,9655895240368	73,1660308846424	52,9203948975584	45,1804847722534	43,7726898198673	-69,1062622065261	23,3131847364386	-3,53499245535654	-17,7579364778772	40,225708007596	33,858215331947	-10,308159828513	8,08458995789312	67,6912765516235	49,5193672180176	42,3303680419922	9,40068340301514	-46,5529098509762	28,1986331939986	-49,7538223266591	-87,3021087648602	12,0715322495662	42,2100219726404	15,9464883804321	-83,2208709716797	-829,359802246094	19,9884777069092	71,0808639526367	46,1046257019043	-36,7031593322754	62,0156364440918	-842,718383789062	279,279357909982	284,61785888671	205,778518676455	-12,5219230651855	51,6463432312012	-848,037353515625	-26,4538784026718	-67,7327194212804	29,7680416106773	-57,5332145696984	-53,2663803102732	8,10682487493139	-25,7092339998168
215	-70,346542358054	68,8703231821648	408,865875242595	12,2311697009679	33,420909883201	72,3043441812146	46,6185913086512	51,0527954102046	45,3767623902244	-62,0966606136977	30,7115631092737	-3,93019580819124	-15,6138868329055	43,1450080858881	30,5475711818129	-14,3394298554728	13,5880651471106	66,9257812498516	48,4248123168945	43,4374923706055	3,14526653289795	-51,4939880367846	29,2908306120968	-44,2811546325182	-83,0066528328365	10,9167003634393	48,7431068424555	23,8432331085205	-86,1552352905273	-830,419006347656	11,8729753494263	72,2493667602539	47,6104545593262	-37,4457359313965	64,4792251586914	-850,794250488281	280,865661621009	277,3800048832	209,180877685833	-14,0739908218384	55,606315612793	-855,939453125	-27,9465312952746	-70,281677245273	38,1296272279202	-59,9291877764589	-45,8577842719417	12,4742717746799	-26,6277599999545
216	-77,2737655638902	72,1054840094503	410,87319946241	18,2859458918144	35,5886726365407	72,2195587150725	39,6519699103651	54,933692931433	46,9434738155754	-54,7681808476477	36,9694366453069	-4,8252782821147	-14,0750675198547	45,1549606305073	26,9411849971334	-18,4730682373168	18,0541000364501	65,1143188476418	46,7650451660156	45,2624473571777	-2,39083766937256	-54,6943054199727	30,7482776642469	-38,3621749879547	-78,3350524905661	11,2061090469844	54,2912521363254	31,4126758575439	-89,0804290771484	-829,973449707031	4,11976528167725	72,1342620849609	49,7945404052734	-38,7812042236328	65,3068161010742	-858,552978515625	283,173522949102	270,851837158111	211,376083373794	-16,2167015075684	57,5813217163086	-863,706420898438	-29,8541526792228	-70,8727264401779	45,8605918883262	-62,5822334283639	-38,4056510912975	15,1884565344147	-28,1762029999586
217	-83,3152542110556	75,2083587633146	414,204162599017	23,3198795319661	36,9682197567938	70,3953552241604	33,1854934691631	56,9220809937197	48,6112098695123	-47,3955497747098	41,7951965336032	-6,16308832286789	-13,2825422284636	46,4320754995042	23,1289348600222	-22,8959732054498	21,6939029692953	62,8942375181659	44,1040229797363	46,9774017333984	-7,3199577331543	-56,7099304196202	33,0299530027842	-32,2754249572103	-73,3849029535536	12,9774389265186	59,1812019343268	38,6044540405273	-91,8652954101562	-827,9306640625	-3,17440938949585	71,0327911376953	52,6842384338379	-41,0749778747559	65,331413269043	-865,983093261719	286,412872313991	264,735015868863	212,521179198325	-18,986011505127	57,9541931152344	-871,275512695312	-32,5759963986686	-70,2166976923545	52,9533538818497	-64,7272949221006	-29,9131755828079	15,6312913894796	-30,5253219999799
218	-88,4408264162658	78,0167007447506	418,959869384569	27,8409538270495	38,8785247802278	68,0240249634015	27,6116294862509	59,326541901218	51,5851173402284	-40,2291336049016	45,6617126453856	-9,05282974224035	-13,1278247832	47,4473571775172	19,1093368530107	-27,70649147022	24,6733894350237	60,3798446658006	40,854419708252	48,9411430358887	-11,6304712295532	-57,6745491029923	36,2232017518582	-25,8957786560391	-67,6456527712174	16,1894130704546	63,2328453066586	45,1617774963379	-95,3460693359375	-825,051635742188	-9,97703456878662	69,3330993652344	56,4902000427246	-44,0001449584961	64,2053298950195	-873,126342773438	290,556701659816	258,813354491967	212,536758422162	-22,7412853240967	57,6137809753418	-878,43798828125	-36,246299743638	-68,4227676391875	59,6753616333393	-66,4016799923454	-20,7373447419833	14,3335018157248	-33,419692999388
219	-93,0826492311194	81,1329803467788	424,499206543101	32,1150970458459	41,3000297542914	65,0564346306699	21,9057636250895	61,3491897555014	55,9236412035716	-32,4020233151509	47,8369216918029	-12,6617126461311	-13,4628038406465	48,209476471006	14,7753210067114	-32,9606628417425	27,3461456297001	57,9828529355276	36,8428688049316	51,128345489502	-15,2476081848145	-57,7104530329447	40,3892288207119	-19,0231361387507	-61,400260926622	20,8466625221748	66,6095275893227	51,1979446411133	-98,9848251342773	-820,665405273438	-16,1858024597168	65,7060394287109	60,7100830078125	-47,7693328857422	61,9724311828613	-880,069641113281	295,613281250212	252,970809936653	211,318008422964	-27,3943386077881	56,1284561157227	-885,467529296875	-41,0048255926498	-65,5511627201508	66,2829132078841	-67,2368011479754	-10,7867193221376	11,2941007613621	-35,8093450021312
220	-97,1773376466441	84,1141586298751	431,346618652616	36,0056190484721	43,9150238020507	61,0515251134187	15,1702651977424	60,6619949344292	60,4645080568619	-24,2386226651427	49,1812248216217	-16,8291301725864	-14,1608180988076	48,7450561494267	10,0790939325956	-38,6426506043153	29,5086154944279	55,3068847661005	31,9243698120117	53,2197074890137	-18,2986354827881	-56,337474822915	45,2740898132518	-11,3956422804329	-55,2540817237204	27,4477672574501	70,0263214088973	57,4376373291016	-100,434761047363	-813,635375976562	-22,4314250946045	61,8632698059082	65,7293243408203	-51,9714813232422	58,6467895507812	-887,083618164062	301,433410643991	247,058105468408	208,702239989083	-32,4591979980469	53,4089660644531	-892,716979980469	-46,7833251955594	-61,2561531066936	72,7911834718239	-67,8482971180894	0,20794633051608	6,52015590614939	-39,5547180013638
221	-100,72892761239	87,4324798583461	439,28561401404	38,7369117752504	46,6057167050134	54,9475936897004	8,33570289715018	59,4264678961825	65,7531356790907	-16,2882328030583	49,633728024608	-21,7727851867368	-14,511409761179	46,8026657125698	4,66199445716438	-44,7365341181309	31,489578248206	52,5956497177872	26,3187561035156	55,738597869873	-20,969202041626	-53,9980010992789	50,9566688525453	-3,25486278466898	-45,4695663453339	34,3644523610245	70,0296630877017	63,7488327026367	-102,525192260742	-806,521728515625	-28,5416164398193	57,6031913757324	71,6974639892578	-56,5115928649902	54,205638885498	-894,004272460938	307,350097655666	240,76173400781	203,672286988508	-38,0706596374512	50,0009384155273	-900,049133300781	-53,0524482729578	-55,01882934642	79,3033676156156	-66,7765731814529	12,1362390511784	-0,0589169318883052	-45,0741540011056
222	-28,4012107816388	60,3619079647843	413,780700679106	-24,6322784399879	34,0625419615449	67,9778976445192	82,261001584942	19,1304378526459	48,9297142038084	-90,3904647793933	-0,108647418947936	-16,2194728826637	-34,9850171676049	25,6754577694884	41,7601110891894	1,077703117088	-20,177024839491	70,6850357051126	47,7152900695801	45,2170104980469	39,7461318969727	-21,992330551995	38,9443931581604	-69,957046508983	-97,3012466436169	37,7363815307488	7,21730423059731	-19,0449371337891	-76,7654037475586	-808,705322265625	55,1026725769043	54,4465255737305	52,7971115112305	-43,4289245605469	35,2746391296387	-811,279846191406	284,308746338362	315,080322266234	180,900665284729	-18,1529159545898	24,2005081176758	-816,675598144531	-35,0812225352195	-39,798351288397	-9,02336311208039	-46,0145797727263	-72,1410140979979	-34,0698242176224	-33,2428820001554
223	-37,5102653499031	63,5714492779576	408,470916749647	-14,5609884294754	33,5002059935576	70,6521072390133	73,3229827906859	28,8583126039518	46,7503242500456	-84,8996734614267	10,1663999535505	-10,8052635194036	-29,7360254624518	30,9391893418733	40,057018070496	-2,65126276110672	-10,7119073869552	69,6515426644902	49,459156036377	45,5876998901367	32,2464790344238	-31,7644843987029	36,3706474294329	-65,7874298063799	-95,0971679694342	28,5851001753789	19,2421245571254	-9,63557147979736	-79,3964996337891	-816,008422851562	46,153190612793	60,4480018615723	51,5401763916016	-42,6433029174805	44,1662063598633	-818,614868164062	282,890045166117	307,372833251867	189,933959960755	-17,4336585998535	32,4717903137207	-823,883544921875	-33,001652756789	-50,084856694206	0,92100403428861	-50,9620437612769	-68,0739669795167	-21,0263004313506	-31,7648699997257
224	-45,554687501581	63,582965854138	409,755828854727	-8,52103614602077	33,5830078130667	70,0753860469211	63,7847862231342	31,4930534363733	46,571529389322	-79,0192031864448	12,0610265726097	-8,67184543742948	-25,3092568380372	33,8510566008143	37,2913624096093	-6,46651792616036	-4,78240299228921	67,1212997450489	48,3771286010742	44,4022254943848	23,6723651885986	-32,3104553252999	32,9113693250679	-58,3602676391204	-89,9065170269467	22,9063472744617	27,2053680419565	1,4909782409668	-79,8783340454102	-818,494384765625	35,5207672119141	62,2841529846191	49,1778221130371	-40,7363891601562	49,6949729919434	-828,664916992188	281,933685303182	297,787872313659	192,502731324218	-15,5086297988892	36,7265434265137	-835,04443359375	-30,0656948085715	-53,9632110592199	13,9777250297095	-51,3466758747856	-61,6293602000661	-10,9440793991902	-30,1120620000227
225	-53,0509452824794	66,1107940658231	409,773773195024	-1,87538969488425	34,3354682901187	70,0439147983772	57,7300453198046	36,4744949343125	46,5842742919932	-73,1647262580534	15,9105920776028	-7,69047927823338	-22,707290648886	36,3268852234107	34,7724914548407	-10,0614156718839	0,487418353685919	67,3909988386461	47,1856422424316	43,4616851806641	17,0234851837158	-38,008945464801	32,3622131348593	-53,2840347290969	-87,9289703372938	19,3883113864042	35,4867172239904	8,49992847442627	-83,2950439453125	-822,187683105469	27,9264354705811	66,0317993164062	49,5893440246582	-40,5757217407227	54,7016754150391	-836,273376464844	282,501251220775	290,874511718775	197,966522216245	-16,2878952026367	43,3127784729004	-841,703002929688	-30,2413940432256	-60,291187286275	22,0390548705542	-55,8070335383722	-57,4100952143758	-3,24611735342085	-30,4465369998762
226	-60,4601478594669	69,1562881449021	410,164367677693	4,98343992293538	35,137992858737	71,0212020866759	52,7926902745616	43,0178680411842	47,8307228077462	-67,8657836883027	22,4295635209829	-7,91300010529613	-20,1226387013851	39,7144889820089	31,8654518117083	-13,8504171371043	5,94663477057199	67,6291656469884	46,027645111084	43,8164329528809	9,90840816497803	-43,8256072998458	32,8834266664726	-48,4236450193497	-85,4955444330966	17,3559532166118	43,0905799863258	15,755392074585	-86,7573013305664	-824,5224609375	20,1853847503662	68,8677597045898	50,8635635375977	-41,4113388061523	58,8313941955566	-843,8720703125	284,010314941573	284,305114745982	203,084579467771	-17,7616329193115	48,9205322265625	-848,792846679688	-31,6148223877325	-65,0552673337049	29,9640483858266	-59,2732543951868	-51,5419578556021	2,60839843754889	-31,0034159991644
227	-67,4996414183552	71,9703369138973	411,484649658561	11,107389449828	36,5304336549139	70,6255493170564	47,0304603574636	48,5655593865961	49,3102951049959	-61,1641922001612	28,7123909012926	-8,28074169171713	-18,1524524693865	42,3583488470395	28,7191925053088	-17,6847972868695	10,9896192548091	66,8445205689885	45,7270240783691	45,8859596252441	4,42246294021606	-48,4070587152016	34,0274200435606	-43,2843666074354	-81,4387359619751	16,501583099412	49,029003143087	22,8303184509277	-89,6277618408203	-825,376098632812	12,8102512359619	70,0193176269531	52,5236930847168	-42,2261352539062	60,8618202209473	-851,161193847656	285,801452636825	277,759613037285	206,203567505052	-19,3876895904541	52,4645767211914	-855,899963378906	-33,2272872921987	-67,2722473142601	37,6802825925374	-62,3260307302074	-45,0880737296723	6,59558296160309	-31,9851059997647
228	-73,6860504149414	74,8326187128606	413,628112793327	16,6571559902988	38,0948867800922	69,9197387690629	40,6766433714156	52,0520553585096	50,8746337888373	-53,9118576055337	34,3573341378985	-9,19675254805307	-16,8874454501172	44,2001914981689	25,3400230410038	-21,6584167479344	15,0258550641485	65,1153335567894	43,9909248352051	47,6550064086914	-0,572480976581573	-51,268692016537	35,6402168274423	-37,7091255188899	-76,9424972531178	17,1783161161791	53,969333648294	29,7082710266113	-92,4961624145508	-824,590881347656	5,72047662734985	69,9703521728516	55,0505065917969	-44,3066215515137	62,027774810791	-858,153137207031	288,365905761937	271,680969238504	208,057403564535	-21,6892242431641	54,0569076538086	-863,100769042969	-35,1184616095177	-67,2326126108479	44,8609657283503	-64,5037002558289	-37,7339248652798	8,49547195400283	-33,6451529993457
229	-78,9888839721187	77,5683746341106	417,220916747663	21,3504562370936	39,7297248843504	68,1136398313023	34,5220069895496	53,8091011069412	52,8000602723288	-46,8412780766676	38,8394737245514	-10,9267435071071	-16,4074230197063	45,4977989204366	21,7481193545166	-25,9909534453644	18,202684402724	62,9665184023956	41,3560180664062	49,5993576049805	-4,95299291610718	-52,83337020854	38,1318664549215	-31,8817100524423	-71,7482833862965	19,3650150298584	57,915225982688	36,1994934082031	-95,2315216064453	-822,134826660156	-0,89902526140213	68,7336807250977	58,4312934875488	-47,2091979980469	61,9840469360352	-864,971862792969	291,973052978348	266,035980224533	208,763961791718	-24,9040241241455	54,2645950317383	-870,086547851562	-38,2911567688643	-66,4821395876671	51,309322357139	-66,2076339723404	-29,5373554228592	8,25852298724128	-36,1230890003146
230	-83,4934387207525	80,3939819342301	421,982208251544	25,4637832642016	41,7555961619338	65,5153274538592	29,4758434282235	56,3183822620628	55,6788597125081	-39,7355270379759	42,2241516111112	-13,8360881806796	-16,5933475487864	46,4795379628205	17,9031639096659	-30,7807598112242	20,8025627139147	60,7295227055021	38,0101203918457	51,879280090332	-8,67455768585205	-53,2081756590128	41,5600280760428	-25,6721820830405	-65,9086685197476	23,1555290226535	61,1001052866341	42,0899925231934	-98,281608581543	-818,294921875	-6,98764133453369	66,1121673583984	62,5409507751465	-50,5625877380371	60,1473999023438	-871,666198730469	296,457855224314	260,559020996014	208,002578735071	-28,9703521728516	53,1288757324219	-876,89892578125	-42,3786582944468	-64,2422561641635	57,405509948803	-67,4216461178761	-20,592819213742	6,10262155528434	-39,3487509998343
231	-87,3470001220016	83,5100936893493	427,765808105115	29,0687084198779	44,4970664989701	62,1215782177128	23,5315074927017	56,9858245862235	60,2936401374858	-32,0880317697885	43,9073753370925	-17,7389354709957	-17,2528305053808	46,9056053164777	13,690806389138	-35,8772888187459	23,0175762176079	58,4500007639607	33,9568176269531	54,4617614746094	-11,7584705352783	-52,2706642150371	45,8379364015208	-18,9139938354856	-60,7038726811907	28,9972915657887	64,3161849981169	47,4878387451172	-100,988525390625	-812,651184082031	-12,6449022293091	62,289176940918	67,329345703125	-54,5098304748535	56,9372329711914	-878,170043945312	301,445373535912	255,034912109824	205,426544190113	-33,8216972351074	50,7367630004883	-883,615844726562	-47,5659675591884	-60,6075477592702	63,2595024107885	-67,7381896979686	-10,7673625946882	2,08098053926867	-43,1873889972122
232	-90,536407470647	86,5310592655847	434,97601318354	32,0239639273866	47,6628875733179	57,6567153924817	17,1925048823874	56,4580001823493	65,5477981576649	-24,1706371317437	44,3060035724517	-22,6306858058283	-18,0934848794983	46,0784606930955	9,04226112296056	-41,4900360107843	24,6189956654892	56,1266059866086	28,5499248504639	56,7339363098145	-14,1901826858521	-50,117969512769	51,1062812806201	-11,6819658282013	-54,3938369737921	36,9542922964469	66,6988220197144	53,1260643005371	-104,269927978516	-806,067749023438	-18,1416549682617	57,1280479431152	72,5708541870117	-59,4183731079102	52,8136253356934	-884,693054199219	307,452178956444	249,604537964456	201,412689209918	-39,3631324768066	47,1559944152832	-890,518798828125	-53,3009300236148	-54,8646125794978	68,8662643430317	-67,7280578617639	-0,134260579733391	-3,78986859411338	-45,3813360042252
233	-93,0016021739335	89,7152099614675	443,715393066531	33,7861213692784	50,9341239908907	51,4112739559854	10,2971811307322	53,9221191413504	70,9430541978434	-16,393306732451	43,6408538837669	-27,6803283690418	-19,5978355403722	43,6133270276434	3,52519273815347	-47,0130424504164	25,3573646560295	52,665321348902	21,964262008667	58,8709030151367	-16,0118293762207	-46,510353087351	55,5755195643455	-4,52022695128798	-43,9046440134108	42,8220443728212	64,3194732686911	58,6246337890625	-106,484786987305	-798,073181152344	-23,3227291107178	50,4435234069824	77,8137512207031	-63,8379707336426	46,5855484008789	-891,225341796875	313,859771727142	244,095245360075	195,715270996366	-45,0860176086426	42,0692749023438	-897,712829589844	-58,9021720893734	-46,6236495977882	74,2295837413662	-65,6859512338832	11,2352657306898	-11,5404338817249	-51,6658290003427
234	-26,6482162474015	66,0779190067771	415,070922851229	-24,2580718986763	38,7538528427753	67,3737182609776	83,6400375313779	18,20995331045	54,7848739614825	-88,430267331641	0,625755548934519	-20,8555355055719	-37,9139099040954	25,9917027232273	39,8564308065612	-3,6515552987736	-21,0985507953517	70,8654327387463	45,2826347351074	48,4925842285156	40,3292427062988	-20,9605083464769	44,4915695172243	-67,9211959836094	-96,0699462896525	43,3404922480652	10,5664939870134	-17,7222099304199	-80,2068481445312	-805,058898925781	54,6249923706055	53,2820205688477	58,2364616394043	-48,944694519043	33,9307060241699	-812,733337402344	289,651794432345	314,726989741776	180,750152586511	-23,3772068023682	23,2069187164307	-817,973205566406	-40,8269119254038	-37,9953842165408	-7,09053564031456	-48,2714118957337	-67,8952941885806	-38,2652473434119	-38,2992209997242
235	-37,0942764256791	67,9790344231697	410,960388184113	-13,7432603869216	37,3705177328772	69,6206283558041	72,3111495986134	28,9350166280962	51,775852204001	-80,8132324263313	10,7173376046501	-14,7559890783597	-31,471562154354	31,3198686473479	37,3778261710693	-7,22499752113272	-10,5942382840156	69,881225585901	46,7046813964844	48,5623474121094	32,5537185668945	-27,7116279655839	41,2712821963361	-61,7428779623499	-93,8844299303167	34,1527252204613	22,5518894170624	-9,0229663848877	-83,6151962280273	-812,184204101562	45,5308647155762	59,7313919067383	57,1644439697266	-48,3146629333496	42,5908889770508	-820,302368164062	288,124481201538	305,351776125526	189,157089232399	-23,0205078125	31,6078777313232	-825,149291992188	-38,1891860984812	-47,3615417510279	3,64858984537541	-53,2544822678719	-63,9793167114353	-25,4474887854935	-36,3996279996691
236	-44,5027847295394	67,5803909288996	411,64093017792	-8,84048270988508	37,2396697983409	67,9806365976357	63,4674682621865	29,8480396296022	50,8625526437086	-77,4166717475673	11,4752864875822	-13,3927831615352	-27,134949654881	33,2934253460349	34,8986888781302	-10,2618370061591	-5,95358276282305	67,4717636089945	45,321159362793	46,3233299255371	24,1555767059326	-30,8172664636105	38,4526901233531	-56,6944961526755	-88,4642028808174	28,166748046549	28,9259109500851	1,81173133850098	-83,1327514648438	-814,444580078125	35,2821159362793	60,2341346740723	53,6930274963379	-45,7322998046875	47,583251953125	-829,957824707031	286,866638183268	296,875335692604	191,180572510049	-20,3156871795654	34,8926773071289	-836,187683105469	-34,4538078323191	-51,1062889117578	15,4170236572009	-53,4311103835374	-58,8574600221107	-15,774363517188	-34,5510520003236
237	-51,6425857512318	69,0673599234711	412,633758544514	-2,70974946049142	37,3385963443041	68,2061157224097	57,8496170044467	34,535594939409	50,6931838988958	-71,4795684830246	15,4007091515107	-11,6698970809554	-24,9843063347547	35,8900566109151	32,783008575319	-13,4684247967214	-1,27937865331936	67,0027542095533	44,384220123291	45,5398902893066	17,7212867736816	-35,2089881900733	37,0857353219766	-51,6330795297516	-85,9515838614575	24,6696815489496	36,0864105220454	8,59031200408936	-86,088134765625	-817,505676269531	27,9287300109863	63,2181510925293	53,7571449279785	-45,0233306884766	51,6453247070312	-837,389770507812	286,959930420392	290,290344238788	195,328292846902	-20,8909206390381	40,5733489990234	-842,75048828125	-34,823490141773	-57,1748199447366	22,4844474803611	-57,0662422157873	-54,9720115652062	-8,5721616743991	-34,9483489999451
238	-57,9515075684922	71,7377243033876	412,555480957855	3,5173573497521	38,2440223683239	69,0126876814121	52,7752075189858	40,048652648793	51,4775733941949	-66,8129653913179	20,7297039024171	-11,9605207436538	-22,53757476832	38,7269325255549	30,0670146942397	-16,9210662840074	3,43005537996162	66,8725509634941	43,352409362793	45,9050483703613	11,4687423706055	-40,2910232539558	37,2521514893428	-47,0542678834812	-83,2951354979908	22,6984767914475	42,7641258236576	14,8003511428833	-89,6428451538086	-819,618957519531	21,0096588134766	65,5968551635742	54,9077072143555	-45,3833427429199	54,8888626098633	-844,371704101562	288,48318481383	284,462097167512	199,839065550943	-22,2873878479004	45,4209403991699	-849,082275390625	-36,2453880304611	-61,459388732105	29,6444110871787	-60,2316741948442	-49,8299140928057	-3,35145354272215	-35,7096750005888
239	-64,0422363277483	74,2731323239698	413,812622070162	9,26599788621427	39,3887443539479	68,8830108635138	47,7659530642803	45,326244354348	52,91369247439	-60,7239112864059	26,4556636807216	-12,3464622503284	-20,8413276676593	41,1823654181933	27,2257080083143	-20,4631671905288	7,84967041041733	66,179183960858	42,9510231018066	47,9090156555176	6,3528003692627	-44,4391784661011	38,3268470758384	-42,3530693051076	-79,7318191528673	22,0998611449192	48,2232093808727	21,3631553649902	-92,156494140625	-819,90771484375	14,2779512405396	66,4394073486328	56,5405235290527	-47,0509605407715	57,3470268249512	-850,708251953125	290,284851074309	278,461914062981	202,417831421535	-24,059154510498	48,462043762207	-855,575378417969	-37,940650939702	-63,4167785646073	36,6023292538725	-63,421234129644	-43,9803886406197	-0,025941612335199	-36,9857640000466
240	-69,377510071082	76,6387100221281	416,347076415726	14,2496595382147	40,724491119177	67,6520538327834	42,2640609737721	48,876411437549	54,6451148985166	-54,1499023434875	31,6473312376057	-13,5621623988306	-19,8693428041687	42,9604949954213	24,1343212129131	-24,2647151944985	11,5726652153605	64,9419937142281	41,298957824707	49,8674850463867	1,87371480464935	-46,9450378418381	39,9741363526325	-37,1755409241385	-75,2576446536705	22,9053802491846	52,3957443239844	27,5459442138672	-94,9268035888672	-818,790405273438	7,87750911712646	66,117805480957	59,1682090759277	-49,4678611755371	58,3105392456055	-857,084594726562	293,024261474583	272,99853515632	203,875488281528	-26,6920509338379	49,9049682617188	-862,080322265625	-40,0991668702312	-63,3878707889767	43,047267913788	-65,3061752324168	-37,0439834594354	1,27171027656137	-38,7752340000515
241	-73,8824615480678	79,3152999883335	419,936035156001	18,5693054200408	42,5085411075117	65,7539138799988	36,7152671813159	50,7449226383796	56,9288940430827	-47,1995086684276	35,544826508491	-15,5065517423119	-19,6900272366664	44,2472953787841	20,781957626084	-28,4683589934646	14,4848642346285	63,2038307187516	38,6900520324707	52,0102043151855	-1,91232454776764	-48,0462532044837	42,5138092045534	-31,6184825900006	-70,2829666147947	25,4264965063364	55,7223739633464	33,3068008422852	-97,5099868774414	-815,896240234375	2,19018411636353	64,9434356689453	63,2052764892578	-52,4479560852051	57,4225044250488	-863,3857421875	296,678558350504	267,747131348029	203,864639283092	-30,1222152709961	49,5921287536621	-868,496032714844	-43,160499573077	-61,8574943545511	48,9748573301628	-66,6882858270154	-29,2956333158685	0,470321863756585	-41,3726689999258
242	-77,7413330077951	82,2824859614003	424,699493408681	22,326189041591	44,6927375789812	62,8875312806103	31,5618209834138	52,5080680838591	60,3175811765042	-40,2102241510262	38,5581893905161	-18,3715915682049	-20,02873992948	44,7520599371635	17,0227165224219	-33,1339645384377	16,6941528316472	61,077217101375	35,2521057128906	54,3632698059082	-5,11334371566772	-47,7208213812493	45,9305229195418	-25,547128677889	-65,4582061763352	29,9343643183366	58,8463058469167	38,6743316650391	-100,038948059082	-811,489929199219	-3,22080731391907	61,8545570373535	67,5178146362305	-56,0621147155762	54,9935531616211	-869,576904296875	301,381195068152	262,699432372982	202,471893310282	-34,3176498413086	47,7989730834961	-874,91357421875	-47,3723564151066	-58,9965972903464	54,504169463977	-67,4595489496239	-20,7345581053458	-2,36251020443095	-44,5700910002307
243	-80,8344497679346	85,1581573487601	430,981689452941	25,2628784179961	47,6583251951824	59,2445564271227	25,9546928404002	52,7422943111557	64,793846130475	-32,4592247015562	39,0851058968256	-22,3538818364636	-20,9513320924228	44,3934555057164	12,8111906053811	-38,0953178406835	18,3140125267738	58,5596046441745	30,7564888000488	56,7171020507812	-7,62597417831421	-46,0809974675664	50,4587554942136	-18,9580707554718	-60,0810852049873	36,622322082726	61,1915817259591	43,7368392944336	-102,659851074219	-805,500915527344	-8,26996231079102	56,9598693847656	72,1951751708984	-60,085807800293	50,8079833984375	-875,6982421875	306,668212890866	257,611450195553	199,085952759032	-39,2022171020508	44,4076919555664	-881,3984375	-52,5106430053993	-54,3142471313735	59,6455497741639	-67,3660507206318	-11,3391885757259	-7,24718999878928	-48,5217859987067
244	-83,216705322274	87,65000915512	438,952606200839	27,3808441155745	50,9215431202761	54,1747398369867	19,6509685500697	51,1043319689121	70,0228576658475	-24,8356761930507	39,0636367778621	-27,6625041946614	-22,3944892872517	42,8249130232454	8,09185504949312	-43,3383903504094	18,9417648309752	55,2091560367387	24,7727127075195	58,5385627746582	-9,43002605438232	-42,702377319578	56,0747413625664	-11,6282033935822	-52,6807632436711	44,6007881130857	61,3676719642982	48,7707099914551	-104,890586853027	-798,172302246094	-13,0405807495117	50,6242561340332	77,4336624145508	-64,6168060302734	45,1163482666016	-881,801391601562	312,737762450492	252,624160766728	194,192703246047	-44,7645149230957	39,608325958252	-888,07861328125	-57,8630218500615	-47,2544441219976	64,5315933223909	-66,3120803829898	-1,22672128641989	-14,0976305013291	-52,5029949978782
245	-85,3739776595351	90,6371688845158	448,092834473736	28,3036575333833	53,0565490728432	46,9841575628661	12,8570251472349	47,3612022407538	74,974113464323	-16,7742042543737	36,3891830445355	-32,7543983461402	-24,1697597491119	39,7127304082513	2,88419556579862	-48,4964447017635	18,7459850328799	51,0835304255241	17,6982440948486	60,7658615112305	-10,6231422424316	-36,9106023196866	60,5368206538335	-3,64470148838014	-41,6177787807704	48,1463203463412	56,6842231789858	53,9026947021484	-104,854942321777	-789,529968261719	-17,7011909484863	42,3232498168945	81,7442016601562	-68,7255096435547	37,8816947937012	-888,020202636719	317,151672363225	247,04853820663	186,261169434883	-49,7273063659668	32,9241142272949	-895,315185546875	-62,1124267590396	-37,1488571175118	69,2280731215374	-62,6277122503958	9,50187015446813	-22,1424770338525	-56,5236850001295
246	-24,3375625641193	72,4378738374627	416,723632817102	-24,1240348806347	43,3342247004758	65,7734146113539	82,0538635218724	17,7346076985033	60,9400863648088	-85,6979751581855	0,391091525362809	-25,7242889410584	-40,8163540426577	25,5044835818698	37,777553392113	-8,61236858373723	-22,0816898349819	70,5034332284252	42,0233116149902	52,1678581237793	40,4621849060059	-19,6652793887576	49,4832916252823	-65,1888046253855	-94,3119583111887	49,3382759079748	13,1277904525173	-15,9450960159302	-84,7957229614258	-800,546997070312	53,6394233703613	51,4560890197754	64,4589462280273	-55,0736389160156	32,1345863342285	-815,258605957031	294,671630859268	311,535888669918	179,196044921312	-29,34033203125	21,8083915710449	-820,099609375	-46,2423934945349	-35,4544372564525	-4,56308651053783	-49,8877372734643	-63,1969451892547	-42,3095436083394	-42,9704509994968
247	-35,7642707812714	71,7238922130124	414,098236082697	-13,5485887566301	41,4423027037973	67,7042694084611	70,9510726971731	27,4846210468651	56,9882278446035	-77,614234927591	10,0009088491311	-19,424575807641	-33,611080152736	32,1389392633061	35,077766815655	-12,028448105139	-11,4056644467164	69,5355987547181	43,765941619873	51,4738578796387	32,9317588806152	-26,2248668711183	45,9432601978878	-58,4339103728068	-90,862594606953	39,7660598767592	23,7695503240135	-7,95729875564575	-86,8505325317383	-807,35498046875	44,9808082580566	57,1578330993652	62,3008041381836	-53,597484588623	40,1177253723145	-822,258178710938	293,53195190456	303,152008059649	187,249176024344	-28,1103324890137	29,4479084014893	-826,993225097656	-44,3392677294733	-45,5346260036643	3,90092182522555	-53,9354248041923	-59,2838630685407	-30,1282367709523	-40,5763739999414
248	-42,8385543820133	70,821823118819	413,79159545997	-9,15252017778295	40,3247070304433	66,5057067866161	63,9108314504689	29,021959305141	55,3112487785595	-74,4732284556914	11,7080097179912	-16,9913463596971	-29,7972133117328	33,4090177818898	33,1077096515871	-13,9599208826775	-7,32262563807935	67,1808013915036	43,0034942626953	48,7577095031738	24,9963893890381	-28,9497013124533	43,5927886957382	-54,3532600404659	-86,7107315059416	33,5402183527899	29,7799472811276	2,07557773590088	-85,4537658691406	-809,962829589844	35,3607788085938	57,5302696228027	57,7768592834473	-50,3453254699707	44,890251159668	-831,105895996094	291,551116943136	295,856964110346	189,147018432217	-24,7555046081543	32,6430854797363	-837,1337890625	-39,2478408807395	-48,3450698847528	15,7624816898597	-55,0941162094129	-55,7282257074421	-20,7774562838745	-38,634250999806
249	-48,5616645825013	71,1036453267782	415,019287106174	-4,12816286052883	40,0936889647845	66,14299011269	58,4706039430028	32,1832275389337	54,6261215208828	-70,4234237677263	14,1716251366236	-15,8426380155818	-27,3558883654479	35,4628906241445	31,147405623659	-16,4852275848199	-3,58216500285542	66,3741989129017	42,010627746582	47,7570533752441	19,0047359466553	-32,0297393806685	41,9676856994087	-50,3745155329861	-83,8844604495581	30,0689220429028	35,687637329259	8,33507633209229	-87,9166717529297	-812,617614746094	28,5864868164062	60,0068778991699	57,5457534790039	-49,1205368041992	48,1765441894531	-837,920349121094	291,211212158418	290,158966064201	192,432342529234	-24,8140068054199	37,1848602294922	-843,471557617188	-38,2368392959661	-52,6555747993634	22,8572120656154	-56,9784584065524	-52,2776222224548	-14,1594877252836	-38,7207680004949
250	-54,6809616072352	73,5727157573905	414,78704834115	1,43287396392292	40,6732711793448	66,5350265507898	53,5732803358127	36,7315368662514	54,9272766123499	-66,0451583864453	18,2363433839107	-15,8211803432853	-25,124197006784	37,6060333261453	28,6670246131117	-19,4412250519103	0,423771381222589	65,8638305675342	41,1930160522461	48,1956214904785	13,6054534912109	-36,0490875252172	41,42964935371	-45,9793319709576	-81,1250457773565	28,156841278086	41,3566207890791	13,7391023635864	-91,2677688598633	-814,365234375	22,7072448730469	62,6050872802734	59,0709609985352	-49,5090827941895	50,9637794494629	-843,987976074219	292,43911743137	284,924499511781	195,914611816482	-26,1185264587402	41,3018798828125	-849,089416503906	-40,2657890304525	-57,0478210440449	28,7144279483486	-59,8319473290506	-47,7316627510389	-9,74104499837551	-39,7501750005152
251	-59,8552017215217	75,5561981194595	416,165557861769	6,53232669854889	41,6429023739276	66,3618698118173	49,0008163449348	41,4574470521976	56,2002105711957	-60,7333831780873	23,2194004051497	-16,133342742855	-23,6879062649099	39,7392692560581	26,1344871518361	-22,7051944728909	4,24048471478614	65,3560714719807	39,8854370117188	49,3282432556152	8,88078594207764	-39,6084251403666	42,1612281807215	-41,570816040466	-78,0532379142604	27,7266349793236	46,362979888172	19,4126625061035	-93,8278121948242	-814,03173828125	16,7237129211426	62,9734649658203	60,8962440490723	-51,2318496704102	52,7230262756348	-849,840637207031	294,424743652897	279,827667236605	198,187927246347	-28,3026638031006	43,7385711669922	-854,834228515625	-41,9705619819618	-58,6441841131719	34,8709144588021	-62,9749183652406	-42,5684318541262	-7,13988113400075	-41,2414889997589
252	-64,4044265740636	77,6419525164447	418,762237547758	11,0121374127679	42,9758758557199	65,1948242203645	44,2310943605666	45,0738906858064	58,1071052555866	-54,8213043226748	27,7521133449022	-17,5093383795906	-22,9792442325796	41,3177986146153	23,3061180115428	-26,2958621983698	7,53203773485731	64,4236145036426	38,5732269287109	51,8336486816406	5,09735870361328	-41,816539764708	43,9013595582984	-36,8981399537743	-74,1751174926289	28,8122997283638	50,2746620175791	24,7408199310303	-96,8295288085938	-812,752502441406	11,1350040435791	62,2004051208496	63,533130645752	-53,2963027954102	52,8620986938477	-855,72314453125	297,224945068504	274,897491455128	199,083953857573	-30,8949604034424	44,5946159362793	-860,726623535156	-44,3946609495355	-58,5282058715498	40,560161590597	-64,9784393311743	-36,320377349816	-6,44027376179347	-43,2214779997467
253	-68,0667572022163	80,4238052361959	422,411132812886	14,8741178513593	44,9713096620981	63,328926086707	39,1469459535905	46,8923263557955	60,6463127141818	-48,5756759623157	32,2712097121283	-19,5445671085753	-22,9405422211016	42,1293792727832	20,0609035493845	-30,3669223785188	10,1269845958253	63,0732803339779	35,842113494873	53,8150596618652	1,82817828655243	-42,6434516906237	46,6021194457932	-31,7730045318999	-69,5266342168578	31,5083618174687	53,1135406498326	29,9597415924072	-98,816650390625	-809,428955078125	6,07164430618286	59,885009765625	66,9529800415039	-56,7288360595703	51,5683708190918	-861,295959472656	301,030212401754	270,134613036977	198,54035949647	-34,3917694091797	43,6962242126465	-866,622863769531	-47,4634895323477	-56,5080642699186	45,881973266596	-66,1351776105925	-29,1373195646192	-7,80470561987712	-45,7479779996879
254	-71,0670166015887	83,0048141474036	427,633331298988	18,2657623282611	47,5248489375129	60,4949989316945	34,0541000368831	47,846801758027	64,3407821653804	-40,9415359500498	33,0760078432264	-22,3855876929481	-23,5173435210914	42,0440406798089	16,3746986390583	-34,8214187622563	11,8110074997022	60,5777282720474	32,2193908691406	55,8944702148438	-0,846476495265961	-42,0422401427641	50,3702430723407	-26,1061859129527	-64,7354660031714	36,3336753842323	55,4369239801333	34,8433074951172	-100,682647705078	-804,472717285156	1,40241134166718	56,3313293457031	71,4896545410156	-60,1296653747559	48,1654396057129	-866,973327636719	305,595245361209	265,330841064688	196,097427368111	-38,369514465332	40,9417953491211	-872,683532714844	-51,3610420230686	-52,6634254460676	50,8710746763658	-66,1440200821691	-21,0795879363723	-11,2797813418371	-48,8281520006406
255	-73,223106383931	85,2486572277368	434,532318114993	20,4487228393507	49,9742507946145	56,0458335878886	28,3664360052635	46,7362594614351	68,660186768559	-33,1133537305527	32,5274162302877	-26,441812516705	-24,6458396906387	40,9908866877857	12,2837944031745	-39,4588699347029	12,6408042908178	57,1836891189068	27,3403549194336	57,8842544555664	-2,83104634284973	-39,7649307239466	55,1486854544545	-19,6678600308629	-59,0776824944506	42,8696823118429	56,2498817437564	39,3804779052734	-102,63565826416	-797,989379882812	-2,96131181716919	50,3760719299316	76,1704406738281	-64,0581436157227	42,9655075073242	-872,608154296875	311,010162352739	260,795410156056	192,095230101881	-43,2625923156738	36,5861968994141	-878,794860839844	-56,1349334699573	-46,9828033440123	55,4307746888654	-65,9853286742114	-12,3401622769806	-16,8683681491021	-52,5776819992547
256	-74,5342636108818	87,1077651981577	443,261047362162	21,8671474455867	52,2490310663891	49,763744354151	22,2111701959739	43,7739219670341	73,58872222885	-25,8467063891424	31,0395698540256	-31,4406681053129	-25,6297264130419	38,1371154795115	7,8522148117589	-44,1915702822215	12,7093296050904	53,1241340650457	20,8819389343262	59,2767448425293	-4,0699725151062	-34,2612533569703	59,4636993405735	-12,2956380849069	-50,8256607051018	48,7141532890723	53,655178069481	44,0568008422852	-102,509201049805	-790,074523925781	-7,15164995193481	42,4967803955078	80,3335113525391	-68,1900405883789	36,1713409423828	-878,21923828125	315,182739258777	255,494262696088	185,089218139633	-47,467700958252	30,0296211242676	-885,548522949219	-59,9060897818497	-38,1395034784867	59,6748580932645	-63,0469322198057	-2,90366768793629	-24,2610969548626	-54,5482860016187
257	-75,3935852037969	88,3235397351865	452,836700442679	22,7228488927885	53,4666824348265	41,9245452881309	15,5062141402475	38,8722000108714	77,5320816052795	-17,4178733830598	27,2521152495035	-35,8875617990359	-27,7884254456326	34,416492462988	2,15113210639638	-48,6913032533058	12,0516977340152	48,2831611614281	12,901463508606	60,7746505737305	-4,47188854217529	-27,0541854864313	62,24839073382	-4,35478845360396	-40,6859169012978	53,2022552513209	48,5902023346398	48,5264587402344	-100,594520568848	-780,680908203125	-11,453010559082	32,6059532165527	82,9757461547852	-71,0208892822266	27,6873149871826	-884,100952148438	318,216613769527	249,530426024401	175,941650391942	-50,8197631835938	21,4955596923828	-892,906799316406	-63,253658295225	-26,8145313267315	64,1469116224544	-56,8078117375796	7,03121328256265	-31,959459303033	-58,5359459984399
258	-22,9479255682645	76,9476470911051	421,479431152378	-24,245542524941	47,7559204089031	63,2816467277782	79,6897277798375	17,2176990503418	67,4273300149018	-83,4438095037475	-0,859297154630694	-31,5364894848339	-42,7099167299563	25,1308380791163	34,9010977333664	-13,6019754419947	-24,2771186818742	70,3410110464071	38,473503112793	55,6216125488281	40,6036911010742	-17,7875308997618	53,7569961547528	-61,9841575622754	-90,9124755849463	55,0542678816679	15,513935089804	-13,6554489135742	-88,4705276489258	-795,289306640625	52,0806655883789	48,2515754699707	70,018669128418	-60,3754615783691	29,3611831665039	-818,59814453125	299,301626048301	307,200312824347	176,200121605513	-34,7831497192383	19,3784732818604	-823,110656738281	-51,3906135565281	-31,936225891713	-2,08711290303065	-50,4928817753338	-57,9253082270297	-46,2341728205673	-47,0894390002862
259	-34,207565306386	75,3800430315563	417,240447997614	-14,3959350606178	44,7179946911104	65,1029510505251	69,9109649700675	25,9433708185672	62,1172103887358	-75,1758575469896	8,2257785788531	-24,2555389460426	-36,2357338590137	30,9703446286581	32,8790797930913	-16,6931629184815	-13,0924873388932	68,8692779545201	40,5706176757812	54,2253036499023	33,259651184082	-26,3740177129261	52,1017875668874	-54,9877433812316	-88,2725753801095	45,641921999108	25,0607643115955	-6,54098081588745	-88,7607650756836	-801,648254394531	44,1117095947266	53,9402351379395	67,1792221069336	-58,4704208374023	37,0464477539062	-824,589172363281	298,824829100445	300,839080812545	183,813568115875	-32,659496307373	26,4262161254883	-829,424133300781	-48,7746734609237	-41,0491294863498	6,65713930121992	-53,9154930125603	-54,6748313912289	-34,85966491728	-44,3994709994332
260	-40,4733352670486	73,2153396616361	416,145507811471	-9,57193946874898	42,9065704337176	64,8008270260144	64,4117050146005	27,7084007289275	59,3579788194278	-72,8804321276124	10,2135620126507	-21,0215663905182	-31,9475825293954	32,8847236191015	31,2471711340935	-17,3322200779108	-9,43353176030492	66,6714019774562	40,5397720336914	51,0176544189453	26,1709003448486	-30,26755140751	49,2803382823759	-53,2837943966836	-84,5038681024271	38,7937812809858	29,6245765691686	2,09728646278381	-87,3056488037109	-805,192016601562	35,8534393310547	54,4475631713867	61,7150955200195	-54,5992240905762	41,5983963012695	-832,05078125	296,030944823844	294,910095213759	186,246261597627	-28,8484153747559	29,8657722473145	-837,952453613281	-43,7254180904496	-44,9906349177749	15,8046998974482	-54,9455337549855	-52,1458168034657	-26,1724929812407	-42,2259140006529
261	-45,2958793643598	73,2880325298868	416,22613525482	-5,86367368578871	42,5188865649251	64,3748931888809	59,6949310295537	29,921291352866	58,2591705310767	-69,7883911133104	12,0379390727017	-19,405426025221	-29,5878545071338	34,5127173099019	29,7140861871447	-19,1114044180672	-6,32337903869787	65,7525939936226	39,9342041015625	49,8807601928711	20,8442325592041	-28,9232330370489	46,6068534843841	-49,1809654246613	-82,1399459832886	35,60944366304	34,5886497492192	7,73708486557007	-88,7960205078125	-807,66943359375	29,834659576416	56,3801078796387	60,7160377502441	-52,6783828735352	44,2658958435059	-837,945983886719	294,969238281599	290,081848144773	188,78355407774	-28,1686153411865	33,4234390258789	-843,648559570312	-41,7860183721032	-47,9991531388136	22,0210247037369	-57,5272788980903	-49,6655387868121	-20,4380760189387	-41,8029140010715
262	-50,1785354615676	74,0752563496051	417,143798825805	-1,45638334726538	42,7563590999681	64,2516860966425	55,4085159300451	33,2891845715118	58,3899650572061	-65,9154968269352	15,1342868812231	-19,3892402644735	-27,8478832244039	36,4369163498572	27,7526550292436	-21,4930591577284	-3,17218255975757	64,9559097300208	38,8618240356445	50,0374412536621	16,3229637145996	-31,6871643076809	45,5619659433799	-45,4435234074105	-79,3926696787864	33,7297554025331	39,208694458957	12,4320001602173	-91,6826553344727	-808,785461425781	24,8004207611084	58,2369728088379	62,2389030456543	-52,9626083374023	46,2575187683105	-843,284790039062	295,934509277577	285,779266357371	191,644409179301	-29,3729667663574	36,4491691589355	-848,656005859375	-42,6919631970531	-51,1533622754736	27,455919264907	-59,834033965158	-46,1521911607861	-16,589979171766	-42,9262119974332
263	-54,7111587522923	76,0019378649889	418,308288574399	2,94141459477919	43,5355224612487	63,8330688488564	51,1375617972757	37,2657470714898	59,3538665766775	-61,3457489025613	18,6105022451635	-19,9456996915079	-26,6079139709199	37,8592987060458	25,4087448121834	-24,3737583155876	-0,0293393401585429	64,406669616158	37,3056449890137	50,9207344055176	12,2708940505981	-34,5455436709026	46,0485115055541	-41,4595985414929	-76,4562301642673	33,3960189825649	43,4112396250522	17,0792369842529	-94,4908294677734	-808,287170410156	19,6800384521484	58,2468910217285	63,9952926635742	-54,0867156982422	46,8578872680664	-848,636291503906	298,001495360194	281,552368163228	193,27592468134	-31,3115901947021	38,0196990966797	-853,870788574219	-45,3342475873806	-53,0752181995373	32,4073333744252	-62,0841217028867	-41,3409385678193	-14,6518182755301	-44,5467410009631
264	-58,343925476275	77,8861083960044	420,927093507794	6,86951780274478	45,0334320056917	63,0741958593269	46,6849021899547	40,485260009327	61,277339934841	-56,2504348722895	23,2351760804045	-21,1117706291197	-26,0923099513785	38,8976936329535	22,7376823420718	-27,8056659692139	2,75844788500141	63,8128776507562	35,0812683105469	52,5292320251465	9,02448081970215	-36,4166145328116	47,6931457528811	-37,1355094912518	-72,9455337522468	34,5691337568505	46,8386573778084	21,8873519897461	-96,6837463378906	-806,137573242188	14,9577007293701	56,968147277832	66,9418563842773	-56,9635581970215	46,5644645690918	-853,67138671875	300,847351073309	277,241210936802	193,430877684627	-34,2236976623535	38,086051940918	-859,143249511719	-47,8098144528626	-52,5148277278875	37,3987350464908	-63,4867057806854	-35,5953750611322	-14,5982904436202	-46,7020230001319
265	-61,2960433957978	80,0602416993857	425,036193847778	10,1282348634561	46,977283477651	60,9946823117807	42,2097015379455	42,815422056925	64,0667037971085	-49,4418373122506	25,540523529806	-23,4817390427295	-26,1929225922299	39,1466026299562	19,629766464117	-31,5594425205511	4,67501544984856	61,7238464358091	32,6786422729492	54,8189086914062	6,2560076713562	-37,0892066954251	50,5571517947381	-32,4196166989923	-68,8111801148957	37,4474983220308	49,3792648316164	26,2676792144775	-98,8916931152344	-802,460266113281	10,7017908096313	54,3491096496582	70,8315963745117	-60,4675369262695	44,5675888061523	-858,622924804688	304,202941896385	272,710998536138	191,757583619225	-37,6706886291504	36,4549942016602	-864,506286621094	-50,9298782350811	-49,9947814941548	42,085533142023	-64,381538391898	-28,9943923948639	-16,6163940431078	-49,4566150001034
266	-63,230792999119	82,3213577270955	430,78143310542	12,7301359173733	49,0392723086523	57,5201110836715	37,0549392701654	42,5189094536199	68,1143188467911	-42,2368087784667	25,3649387358754	-25,7891254420462	-26,7355079660227	38,1946182266205	16,0448932647197	-35,5737648019469	5,93924522375983	58,6882820142466	28,9308815002441	56,6097183227539	4,15556621551514	-35,9406890863567	54,1805725095371	-26,9379653930954	-64,0803298957456	42,0992088327654	50,7163467412142	30,3515739440918	-100,636894226074	-797,043640136719	6,79384803771973	49,341869354248	74,6559371948242	-63,9374732971191	40,3585510253906	-863,620788574219	308,951690673443	268,609130859319	188,704605102415	-41,5778732299805	32,8022384643555	-870,003784179688	-54,6644477831901	-45,4294815059303	46,46385192873	-64,3788681023314	-21,6336269378923	-20,765489578134	-52,7821879999547
267	-64,0801925672749	83,7792510961972	438,631164550815	14,4279737480389	50,9010543794336	52,0246391295946	31,2231178280086	39,3330192572847	71,7298126208174	-34,6908950805678	23,7183113108906	-29,297552107792	-27,6741580930001	35,8642539956777	11,9282875054806	-39,8688659646004	6,39575243102318	54,7593688942126	23,469108581543	57,1269569396973	2,55291652679443	-31,5248661039154	57,7000808717085	-20,4601135256514	-58,2062606802802	48,3195190418498	49,9150733940422	34,6628456115723	-100,265960693359	-789,783020019531	3,20369982719421	41,9540328979492	79,1355056762695	-66,6235580444336	33,5519523620605	-868,946838378906	313,312011718507	264,011810302774	183,084991454555	-44,7957534790039	26,3359375	-876,311279296875	-55,9984054625672	-37,4760169992313	50,9691963180155	-62,1993217465573	-13,6574478148964	-26,8038234714048	-55,2289510007723
268	-63,8857688913836	83,8980560278883	448,485443114336	15,6640567771069	51,735301971518	44,6980857854528	24,8818454750246	34,5624351504454	75,895065307657	-27,5205039984111	21,382625579654	-33,8056373593941	-29,3262004828716	31,9345092773784	6,74489927461835	-43,9205894462511	6,12103986706542	49,6447677605042	16,1032657623291	58,0237655639648	2,14925861358643	-24,5038738256426	60,631099700174	-13,4472303397426	-48,8138504046759	51,7821769731684	44,641437530577	39,1098976135254	-97,2799758911133	-781,466918945312	-0,725414633750916	32,5088882446289	81,357307434082	-69,3561096191406	25,4504871368408	-874,240417480469	316,26962280235	258,567260742389	174,851913451669	-46,9568977355957	17,9223079681396	-883,282470703125	-61,1570205663891	-27,7963047018414	54,3136253356633	-56,4347610453627	-5,22610998108154	-33,8931808467132	-55,415417003855
269	-63,794429779835	81,8895416270257	460,310455322566	16,5742168425269	52,0483703625951	36,2529411316293	17,4729785906544	28,2767066932873	79,5169830316428	-18,6185131075034	16,3391151435848	-37,1228981042633	-30,7245693220018	27,6981563583491	1,37496340221621	-47,1468620303808	5,25539732059986	42,7895088224519	7,04468202590942	58,7187309265137	2,11227893829346	-16,7067070014717	61,2406997696982	-6,2264690372738	-39,0915222158743	57,3006706211065	38,9130325329274	42,8368759155273	-94,5964584350586	-770,707336425781	-5,2675633430481	21,2262382507324	81,2916793823242	-69,48583984375	15,976863861084	-880,244567871094	317,123291016262	251,521469115494	164,730850220666	-49,127010345459	7,82828092575073	-890,794616699219	-61,7130393997228	-14,9908943180633	59,0660514844302	-46,3684082061774	3,81730937890487	-40,4798774717689	-57,1690599992515
270	-21,494598388168	78,7854766874455	427,438934323986	-24,0521602625371	51,5333709704686	59,6963043208697	75,6037445047172	16,312318798784	73,2469253527833	-78,6842498768766	-2,6619601262927	-36,8888320910152	-44,4108799321527	23,8726681203977	31,8647592885259	-19,1778888713083	-26,7917690252784	68,923385618724	34,2218856811523	58,6992416381836	40,3398132324219	-14,8967275618019	57,1300506596409	-58,6502418527598	-86,5460052495701	60,7291374218509	17,1132278446379	-10,8061857223511	-91,7241897583008	-789,470520019531	50,1934547424316	43,7845420837402	75,0954971313477	-65,1582641601562	25,662914276123	-822,474975585938	304,251474374913	304,129969156087	171,982599700602	-39,8035011291504	15,9967012405396	-827,128967285156	-56,2884902950035	-27,5530929569036	0,888928236474832	-50,6724739075173	-52,3277626033378	-50,2687530510285	-51,0468710006377
271	-32,2387504521809	78,9553222632542	421,115356448206	-15,7303819691399	47,9587936411092	62,4880409232972	69,0292663627727	23,7912673920154	67,1173934968556	-73,2313919114586	6,46686505289818	-29,5053367720348	-38,7786786605743	29,3433577100473	30,6806211467282	-21,5167217271216	-15,7748527580104	68,4889831538723	36,9158973693848	56,7743835449219	33,6206092834473	-23,5919361113998	55,2927742020903	-52,7242431623475	-85,6319274909332	52,3676300085801	25,7241439809084	-4,81291055679321	-91,0073852539062	-795,692749023438	43,2314338684082	49,529842376709	71,7029418945312	-62,8819541931152	33,0365905761719	-827,358581542969	302,406280520831	297,772064212665	180,065231322641	-37,1488838195801	22,9302997589111	-832,242431640625	-52,833686829595	-36,3454933157384	8,67557334769638	-54,3171844465659	-50,367500304342	-39,8651847830834	-48,116530999728
272	-38,1314811686152	76,0879135137127	418,054748536311	-10,924694061516	45,2907371522453	63,1866149903664	64,8340301509201	27,3780250500941	63,0107765219237	-71,8632965069807	8,69218540204756	-25,164382936867	-34,3369248268978	31,6319597125356	29,7931584998866	-20,6721668250082	-11,8295440681955	66,413963319041	38,364860534668	53,6400413513184	27,4037647247314	-26,7465858419942	53,0812301573774	-50,323570252059	-82,8042144770992	44,554141999495	29,2603664399027	1,82175552845001	-88,7506256103516	-800,3388671875	36,7433853149414	51,0989189147949	65,422721862793	-58,3405227661133	37,8574600219727	-832,715759277344	300,352020263129	294,115509032343	183,661163330367	-32,6285743713379	26,7886066436768	-838,5029296875	-47,8499031072505	-41,0395317077351	15,3726320250906	-55,1746101414176	-49,0990219091647	-31,7529144302749	-45,882083998643
273	-41,5282211284531	74,8576126097113	417,630065917123	-7,59622716944668	44,5061531065202	63,1868972786004	60,912548067556	28,9641227682491	61,3090057393477	-69,6890029913746	10,6245641723926	-22,9727458950615	-31,8549057456997	33,236348738375	28,7267012373677	-21,3806018815641	-9,13213443930609	65,3930282602364	38,4156227111816	52,4924812316895	22,9921417236328	-26,6087322306699	50,4471740725815	-48,4250831613268	-80,5926513676031	41,0418128961394	32,8294105537414	6,65090894699097	-89,2594451904297	-802,865478515625	31,7329082489014	52,8355903625488	63,8163757324219	-56,5615272521973	40,7530860900879	-837,239318847656	298,715179442998	290,513854980061	185,494461060907	-31,0871429443359	29,5306262969971	-843,267211914062	-46,2006187413374	-44,2818984977529	20,1858158114716	-56,2495803859455	-47,0814514158415	-26,6358127597752	-44,8977010003844
274	-45,0418701146066	74,9844818099441	418,29397583079	-4,45929431903082	44,6188049313334	62,7110328687372	57,8064422593599	30,1536006946068	61,4557991029601	-66,967338559934	11,9551935245916	-22,5198154448016	-30,4564971929557	34,5330009456678	27,0855426801561	-23,1856498715743	-7,04953002810575	64,5321350109976	37,1091003417969	52,1508865356445	19,5230159759521	-28,1487751018407	49,5873870848278	-45,5943756100077	-78,362266540077	39,5994186390898	36,5351600630255	10,7166385650635	-91,1658020019531	-803,421508789062	27,4998874664307	53,7330131530762	64,7076797485352	-56,351879119873	41,7571983337402	-841,765625	299,010864258576	286,886260986955	186,997024537116	-31,9451923370361	31,4245223999023	-847,586791992188	-45,3662757905529	-45,9494132995626	24,7867965699038	-58,4545822150102	-44,161933899533	-23,6206092834534	-45,3693160011122
275	-48,1044578566391	75,5888519270456	420,031951905626	-1,11757647956055	45,4587783808402	62,2578506460436	54,1711006136242	33,0174293536137	62,6114997856115	-62,9261360150189	14,5928134915384	-23,7063713026236	-29,687587736877	35,6487884499292	25,0816516874227	-25,8271808631119	-4,78203010500688	63,9474410991754	35,3046836853027	52,9272232055664	16,1561241149902	-29,9852619180153	50,0615158078207	-42,1586151115411	-75,4975738527181	39,3655586244278	39,822662353505	14,5944576263428	-93,7498779296875	-802,392456054688	23,3949565887451	53,3481826782227	66,8550033569336	-57,6496353149414	41,5316925048828	-846,361022949219	300,873657227411	283,411224365696	187,642807007769	-33,8346786499023	32,0157089233398	-852,231689453125	-47,3775978093863	-46,4323692328416	29,2463359832072	-60,2643699648714	-40,0584945681636	-22,4815349579156	-47,3231050001154
276	-51,3438034043297	76,2335739190438	423,059539793942	2,07143330545466	46,7853240964055	61,0046997077029	50,0932846073087	36,7648544270078	64,1717453032799	-57,8946838382572	16,4885501910103	-24,5043506629929	-29,2018909468735	35,8102989211534	22,5851078035835	-28,5775871283807	-3,14996051788637	62,1166305560096	33,3024787902832	54,5506172180176	13,461480140686	-31,4696865076205	51,6355133045864	-38,1069564810014	-72,3482666017681	40,6429443358456	42,8314704894848	18,3696517944336	-96,1974716186523	-799,821838378906	19,47190284729	51,3545570373535	69,5902252197266	-60,1048431396484	40,1144905090332	-850,826538085938	303,929412840929	279,986511229873	187,074554442902	-36,6930770874023	31,2469425201416	-856,884948730469	-50,1904182438787	-45,4228019719755	33,4924201964004	-61,4838104247094	-34,854133606332	-23,2364883418691	-50,004447999835
277	-53,3275642392049	77,9245300289969	427,799774170263	4,34547948928874	47,4562492385242	58,0876235967434	45,3236808783274	37,1138267509504	67,426376339665	-52,0229377761701	16,3209476494596	-25,4211711913242	-29,3381576528787	35,1474113461696	19,5850849152161	-31,8678951279418	-1,62444007422022	59,4946174639388	29,8159599304199	55,2995834350586	11,4752101898193	-31,4693603502203	53,8602676385974	-33,3160247803353	-68,7638702384173	43,4223060613012	45,0586204519437	21,9711246490479	-98,0029602050781	-795,230651855469	16,1001510620117	47,3778533935547	73,2126922607422	-62,8405952453613	36,4406967163086	-855,346801757812	307,387145996873	276,281036377353	184,596313476917	-40,276294708252	28,2865505218506	-861,688232421875	-53,4105644237545	-42,2076416018744	37,4410362242228	-61,4645729072226	-28,8582382202031	-25,8322048190746	-52,9896239998898
278	-54,2954521162733	78,9937896742625	434,601470946602	6,16544485006806	48,5690460219941	53,8425292973524	40,0645065318704	34,4104881290523	69,9694824228791	-45,411426544329	15,4995021812415	-27,9726142892293	-29,7952232375196	33,0442695632808	16,0268573759069	-35,4701614396658	-0,645547272571944	55,9670219438379	25,3029327392578	56,537769317627	10,142767906189	-28,2543392183578	56,1029319772915	-28,0018062596102	-63,9341087345855	47,8604125983965	45,2677612307645	25,6398258209229	-97,9416580200195	-789,145385742188	13,0896167755127	41,3073883056641	76,7948455810547	-65,4151000976562	30,8964500427246	-859,793579101562	311,069213867608	272,291381836895	179,955245971692	-42,5615310668945	22,8407363891602	-867,140075683594	-57,074405667644	-36,504901885209	41,1061630248687	-59,6694526659998	-22,2664871219684	-30,3699398037237	-55,7777670003028
279	-53,7519531253541	79,3852539023191	443,447448729988	7,49451398796096	49,6355895983756	47,7576866143263	34,4616012580776	29,4320220955342	73,0495147708372	-37,4678230305833	13,4651174538796	-31,0746898647381	-30,2651615159416	29,2039394362621	11,6480226515374	-39,1658859261957	-0,191628636239539	51,0806732204355	18,9728908538818	56,1257247924805	9,20635890960693	-22,2636451718049	58,4718360897801	-21,9604015352732	-56,850250244226	52,0287132264459	41,7343063359965	29,7759475708008	-95,0063247680664	-781,63525390625	9,9662618637085	32,4695510864258	79,7271194458008	-67,058479309082	23,114538192749	-864,658020019531	314,07235717734	267,701965332149	172,93502807564	-44,3158416748047	14,5732946395874	-873,425231933594	-58,6035957350353	-27,1767692573136	44,6596260065945	-54,4913635228015	-15,4570932390825	-36,1958847027452	-57,4464679942688
280	-53,6762504576997	73,3394012519223	454,670654295723	8,3894481663754	49,7061767566743	39,4911499021593	28,404260634454	23,4362621307096	76,3672637923697	-30,4059982267962	10,6854162189586	-34,1539192175137	-31,6947612703153	24,5823383284282	6,50812768933677	-42,5954170213087	-0,587787212972396	46,0026969869509	10,3292531967163	55,0481834411621	8,6495189666748	-14,1259574891524	58,0948600775529	-14,9391746524211	-47,3145256030061	54,9384117087102	34,800685882359	33,7995338439941	-90,7160873413086	-772,200317382812	5,80577564239502	21,1998119354248	79,8615570068359	-65,979133605957	13,8702239990234	-870,242004394531	313,930664063753	260,892242432125	163,390518188012	-44,0277214050293	4,0905499458313	-880,882141113281	-59,3156967174043	-15,7513837809825	48,5585403435625	-44,7550430309224	-8,26461505851007	-42,0006713879958	-53,4387860030293
281	-51,2553215019925	73,6611480741708	467,291168215255	8,55541992270571	50,3140563978411	29,9038143160586	20,6617183667954	14,3455018982149	77,8095092781593	-20,7654800409554	3,78138661292785	-39,0752868638763	-31,8090496060785	18,714508056755	0,193373664189497	-45,6702003483292	-3,72486734168879	38,4689788821681	0,0723180621862411	56,4581832885742	9,78676795959473	-5,31316661981489	59,2872085566406	-7,22638654656758	-35,5799207687788	57,4323615295408	26,9804002171299	36,2968864440918	-88,2426223754883	-760,258850097656	1,76551973819733	9,71125221252441	79,4140014648438	-65,9707946777344	3,6685516834259	-875,540710449219	314,551788328737	253,002777099533	152,261276246685	-45,8484535217285	-7,02559852600098	-887,840393066406	-60,8522987365767	-2,24796032942004	52,6527175918288	-35,3654022214071	-0,256461353220818	-50,5071105932969	-56,8450009983438
282	-20,2053222614408	81,3904800378896	433,388122556852	-23,5403308862288	54,5614700303984	55,2091712954496	69,891654965284	14,0487422896668	77,4471206669249	-73,2799682600812	-5,84555673629153	-41,4235954307351	-45,3289909363463	21,687896730511	28,7334499346737	-25,4230098693225	-28,5538578001933	66,4764099094481	29,481258392334	61,1302337646484	39,3902587890625	-11,0118198381982	59,086696625501	-55,0495147708943	-81,1815414408802	66,2415161133171	17,2827644366652	-6,95199823379517	-93,9530639648438	-783,524780273438	47,5070114135742	38,167667388916	78,5718765258789	-68,3833770751953	21,0291481018066	-827,126831054688	308,93464252051	299,578233774273	167,642868887709	-44,0045967102051	12,0377912521362	-832,348327636719	-59,9315567024562	-22,2523880006622	5,39573574067435	-49,9136543259804	-46,3526649470869	-54,0370483385319	-54,6455800018153
283	-28,6648750230438	80,2500305174487	426,794860839477	-17,7856254609073	51,5509681698311	59,4697380052197	68,0817413375745	20,6731491069583	72,0484695473484	-72,95889281919	2,06708025143732	-35,8194351281261	-41,6319007861921	27,3546085333356	28,4765243523882	-26,1965236651844	-19,7871017527982	67,8285598743002	33,0791358947754	59,1374359130859	34,0155830383301	-19,7178993193736	58,3019943250577	-51,3739547733798	-82,5960845930694	60,4162979130016	25,9790401423046	-3,09233546257019	-93,4322052001953	-789,991149902344	42,6412467956543	44,4002456665039	75,5533905029297	-66,8425827026367	28,4727668762207	-830,087951660156	306,550850146113	296,108585317288	176,0080453116	-40,821460723877	18,6185550689697	-835,141296386719	-56,8787269600937	-31,1139583567815	10,0333204254212	-52,8369903584718	-46,2569084145538	-44,3984794619107	-51,9426539998246
284	-34,8324355847746	79,0025405873922	421,553771969959	-13,6977844256711	48,0648956304925	61,3392753598406	65,8996887247456	24,0275230378318	67,333351141145	-71,3581314079118	6,5908145833334	-30,0658416827997	-37,0532073980566	29,8016681678184	28,5173759469676	-24,1855926520816	-15,1988039061609	66,6240615863719	35,9628105163574	56,3759574890137	29,103479385376	-24,0809421515389	55,3253288298252	-48,4304199273957	-81,5503234848228	51,5548896803853	28,3907413495011	1,09254908561707	-90,4933853149414	-795,247680664062	38,0615501403809	47,6578674316406	69,6738357543945	-62,1273651123047	33,6602554321289	-833,08203125	304,126190183246	293,729156491813	180,524353027443	-36,6651763916016	23,442928314209	-838,669372558594	-52,1612205512711	-36,4211730954293	14,271341321793	-55,4360504138053	-45,8363609276631	-37,8540153526308	-49,6604390015879
285	-37,8939323401519	77,0458526593144	419,044403077409	-10,5003681173511	46,5035438535432	61,9990501410271	63,0850563047087	27,1079559292528	65,0365219099682	-70,2951278724968	8,40112877098028	-27,1304759905872	-34,5235710145148	31,3159599306181	28,1989002233951	-23,6482162440437	-12,7591648092667	65,7215652461941	36,6774215698242	54,5528144836426	25,6146373748779	-24,9735469848102	53,0521850599043	-47,8215408317678	-79,8912353510024	47,174243924539	30,728593826409	4,69960927963257	-89,8240509033203	-798,109252929688	34,3051681518555	49,1292152404785	66,7416839599609	-59,6322708129883	36,4563789367676	-836,044311523438	302,275543211242	291,279815674345	182,634094237454	-34,158031463623	25,6971454620361	-842,030639648438	-49,8334884635064	-39,5099334720648	17,7630424502715	-56,8993759094222	-44,8380432150095	-33,3017196653833	-48,34738900054
286	-38,907352455978	76,0123825080048	419,244537353971	-7,82970523835541	46,2418479932394	61,9368171701291	60,5345458975118	28,1205806763203	64,3387756339107	-68,0332412726163	10,4316101072633	-25,8551883694008	-33,2744079436389	32,1485463745204	27,1687485344358	-24,588163378132	-11,2652816729588	64,6943817161921	36,0576362609863	54,4075775146484	22,7530422210693	-25,8114967346592	52,4597625728039	-45,9755897507358	-77,6695785539435	45,3358383175816	32,9096069362931	8,07694816589355	-90,7371826171875	-798,518859863281	30,9160633087158	49,502815246582	66,88720703125	-59,3513565063477	37,2485885620117	-839,483337402344	302,144165039825	288,718475342282	183,385604856971	-34,2131195068359	26,6925354003906	-845,608581542969	-49,5699882498026	-40,8571395875234	21,1570243841044	-57,1045646682672	-43,1742439245985	-30,6839561474377	-48,532326001344
287	-40,9511032153045	75,3030090394347	421,240203857398	-5,16696834648772	47,0183219916942	61,4611473061775	57,4925155621661	29,587266924083	65,0979690564048	-64,4628372230056	12,7047977370597	-26,2974796340368	-32,6135406494796	32,4936447161278	25,3292694088301	-27,2087688461298	-9,55908298693678	63,7335433968778	34,1178665161133	55,0056610107422	20,309944152832	-26,5069370264867	52,8409500109859	-42,8935165398912	-75,2335815430558	45,3154907219871	35,8311729428837	11,2919750213623	-92,8317108154297	-796,760498046875	27,6722106933594	48,1192398071289	68,7634963989258	-60,6312561035156	36,0187606811523	-843,378723144531	303,960723876373	286,147064208543	182,669189453482	-36,0905685424805	26,1403007507324	-849,616333007812	-50,8684120172424	-40,5071907043479	24,6847400672378	-58,2701759323054	-39,1162490860903	-30,57207107415	-50,5503079992894
288	-42,7282943732993	75,4793548579714	424,955413818939	-3,65402388722413	47,4963302606937	58,9391708386094	52,7509155325585	30,1225013709775	67,2364730788893	-60,395225526694	11,1397695507932	-28,2214145653937	-32,2873229981645	31,8919277181854	22,9648551950104	-30,1941051465766	-9,22834205616992	62,0221710198887	30,9180488586426	54,5651588439941	18,9701175689697	-26,4342498782548	53,8233909619129	-38,7788009661567	-72,2866592412126	46,5081748979501	38,3265495296957	14,0684614181519	-95,1726379394531	-793,030639648438	25,0766735076904	45,2721176147461	72,2432861328125	-62,8419189453125	32,7082138061523	-847,216918945312	306,852691652645	283,48562622178	180,640457153133	-39,1630668640137	23,7484836578369	-853,614929199219	-53,5682029722825	-38,4886169424385	28,2817783349865	-58,62530135948	-34,2874488830594	-32,087295532138	-53,2900540006744
289	-43,6779861464787	75,4294815075443	431,063323974164	-2,65449213962746	47,5834960934955	55,3480224597867	48,7460365291389	27,9763469700982	68,0914764420915	-56,8219337397796	7,23431492145308	-29,1393890353042	-32,278305053729	29,8533821109465	20,208347318988	-33,5994262681374	-9,25890158890563	58,9852218621701	26,6184158325195	55,121654510498	17,5728015899658	-24,2200736999196	54,8567237874027	-34,6505966192419	-68,5963211053845	49,2768287663243	39,7338027944035	17,4414234161377	-95,1576538085938	-787,693725585938	22,2503852844238	39,8305244445801	74,4405517578125	-64,6921081542969	27,6206760406494	-851,305358886719	310,441040037238	280,908905026887	176,606307982767	-40,7991561889648	18,7618865966797	-858,557373046875	-55,8549308780503	-33,5554428097166	31,6583042141173	-55,1358813958919	-29,3654825998695	-34,3522128069052	-54,7068409975836
290	-44,5791778548907	74,5354537995525	439,19866943307	-1,40542244877626	47,0630760215822	49,5984077452671	43,3914108288689	24,0492706286521	70,0316619894591	-48,3229217533314	4,611559869056	-27,9856929852528	-31,7874622340679	25,8126602148073	16,0945968612034	-35,7309951813884	-7,31083202501006	54,2139778136218	21,0534553527832	55,2181282043457	16,5113182067871	-19,4213504773846	56,0853843651815	-29,5723724373273	-62,8700714101814	51,469943998864	37,5481452930373	21,2041568756104	-91,6941223144531	-781,74853515625	19,4375	32,2188873291016	75,4589309692383	-64,5573806762695	20,6880264282227	-855,535400390625	310,969848633051	276,239257812092	169,932510377091	-41,3988380432129	11,2715253829956	-864,01513671875	-58,0317039459112	-25,8210372920906	34,7168617250729	-48,8757934589679	-23,8367557525208	-37,6861381554358	-55,1269109996758
291	-43,9518013029093	71,5621795630692	449,233154296318	0,761905190425633	46,3665922578585	41,8569111320538	37,5214652995026	18,0282917022623	72,1298751799944	-39,0360832212084	1,28286635994418	-29,6943969704066	-30,5956745176768	18,7409668070952	10,1450443325658	-38,5340461718837	-6,93583583661845	48,2313461283191	13,0551595687866	52,2749214172363	15,0785779953003	-11,8148517602483	54,8704910268969	-23,4404907230712	-54,2232322684485	52,2483520527838	31,3214187606629	25,1948337554932	-86,8100509643555	-773,324890136719	15,8449535369873	21,5610294342041	74,8865432739258	-63,0243186950684	11,2931261062622	-860,419067382812	310,838498663923	270,516023661984	161,701322211776	-39,3259620666504	0,608281970024109	-871,148803710938	-57,7328834527796	-15,3036088936501	38,0524101251531	-41,2391281132258	-18,4504413596308	-43,1632118222477	-52,7330020007734
292	-41,6877174365488	68,0039520252665	461,166076659946	0,324470012001065	48,2244644151103	33,5232810965964	30,7456951153996	9,16936016068766	72,8579483036071	-30,9185066211811	-3,07272434635408	-32,7345161460792	-31,9090442672995	15,1337938306548	5,67198276544943	-39,5593490609794	-8,91825676123891	39,0534477237767	3,40255236625671	54,0708656311035	17,3265628814697	-3,31731796219443	53,1258811914875	-15,9089355475924	-42,7064423583541	53,0221031887823	21,626566354906	28,219030380249	-82,5466690063477	-763,494873046875	11,6502180099487	10,7794570922852	73,2906723022461	-60,3722839355469	1,92260682582855	-865,467041015625	306,813678322193	261,282861790306	151,550143427444	-38,075611114502	-11,0601863861084	-877,850708007812	-56,7403945876223	-2,60335898355592	41,8547210699313	-30,95634078968	-12,0140600202929	-49,7688598635074	-50,5789409992965
293	-35,9289817832241	66,5846176116791	476,837066651137	-0,187545476242743	47,2845420803059	23,1897640211802	23,0888156874145	-1,90274655891667	73,2917404158547	-19,6813774121835	-13,3769159319495	-37,5479316679073	-32,767337798427	8,9194049839371	-0,284901052315715	-40,3134193404606	-11,1280908675366	28,6641406913678	-8,57005310058594	52,6950798034668	19,4325351715088	7,10964536674268	53,8529357923523	-8,62888240983502	-33,6478710895486	61,733146718185	15,0890745790317	28,4010105133057	-82,3702926635742	-749,701965332031	8,84893703460693	-2,07401442527771	74,3680572509766	-62,2103691101074	-9,56253719329834	-869,551940917969	309,074310302605	255,443542482541	138,315277100586	-43,4077835083008	-23,3325500488281	-882,339111328125	-55,8510017411995	12,5329523079962	46,4978675829279	-18,4152603173534	-4,55972576465309	-57,0624542255376	-53,978957999758
294	-17,8855876886259	81,0402755757084	439,604766846701	-22,6815719622476	56,7746009831528	49,9606399520414	64,3544158785936	11,0849618622986	79,9007110642833	-67,148826585368	-7,64391233029842	-45,9693450992263	-45,5542297353032	19,4364166209009	25,1259994434876	-32,4835967947513	-29,6525249526149	64,120094291478	24,4379577636719	62,6124114990234	37,7807273864746	-6,81009673952876	59,4540977483739	-51,1385002110397	-74,7651214602693	69,3171539282966	16,1443595927111	-2,76287770271301	-94,0645446777344	-777,871765136719	44,8345375061035	32,2926483154297	79,9557800292969	-69,1328506469727	15,5100870132446	-831,57275390625	311,267957095037	294,436909760712	164,649525432042	-46,4907722473145	8,281418800354	-838,206420898438	-62,3978424078812	-16,2886409779239	9,97497462723884	-48,2370719858804	-40,5167388994355	-57,2158889779585	-57,8412629979322
295	-23,8745384236139	81,0321197534056	432,039550782788	-19,575576782136	54,9654388433189	55,8018722521286	66,2151794409503	17,5265197708031	76,7785644539454	-70,3981780996844	-3,02595996645145	-41,2255821226281	-43,8015556322218	24,5998802158353	26,0758857722605	-30,5598621346666	-23,9983596846857	66,5503158562231	29,1548595428467	61,4851379394531	34,4009132385254	-14,159842492406	60,8243980386425	-50,3935394267754	-76,990470891274	66,3191223118751	23,9331245404851	-1,48914301395416	-95,0909118652344	-784,31298828125	42,239128112793	39,0392379760742	78,5220489501953	-69,4697570800781	23,1218967437744	-832,564270019531	309,621737845183	294,44272859221	171,76678554105	-43,7054405212402	13,9907350540161	-837,943481445312	-60,3465118405414	-24,9319992063962	11,4113445275559	-51,3501434350944	-42,0171623244769	-49,5505638141137	-55,2731210004832
296	-28,8702468930591	80,272430421455	426,416931148838	-17,1147613491961	51,7734260561621	58,7352142351122	66,8833923291368	20,6791896862955	72,4614562960449	-71,5300827028297	2,02140379761427	-36,7940978911459	-40,5760002138423	27,5550746936293	27,1858406078229	-27,8379497551002	-20,1000842983508	66,871757509847	32,8360366821289	59,1601142883301	31,4541206359863	-19,9044322982902	58,003726957235	-48,4307174672943	-79,6938781725603	60,1611404378548	27,7539215092201	0,123538725078106	-93,156494140625	-789,762756347656	39,7532005310059	43,6027717590332	74,5491943359375	-66,3539733886719	28,7227458953857	-833,32177734375	306,264190678784	293,219024660078	177,160827633542	-40,5093612670898	18,9262752532959	-838,671752929688	-56,9327011095036	-30,6856994650266	12,9937267307772	-53,3135795587323	-43,2421722416784	-43,7508049019701	-53,3490220003223
297	-31,3959789540242	79,577857969554	422,456909179758	-15,200862880851	49,7285041789934	60,1878166197788	66,1871643012731	22,6959457436127	69,8542251519278	-71,4218597425367	4,60193730237912	-32,9387283201987	-38,20751953013	28,9789199840289	27,7056827545505	-26,4923076603971	-17,9042224822597	66,6339340197378	34,4511184692383	57,4054756164551	28,9001197814941	-22,5436344154991	56,3075714001321	-47,0586509731935	-79,4946670533895	55,5210189753579	28,8586483018087	2,11967444419861	-91,6631698608398	-792,946105957031	37,4696502685547	45,6194381713867	71,281379699707	-63,6554489135742	31,7351531982422	-834,595764160156	305,665283199635	292,293090821093	179,083053589946	-38,1973571777344	21,7348766326904	-840,218872070312	-54,3474388103666	-33,8496551538899	14,6591949481096	-54,8143882745297	-43,1680221598072	-40,2144165023223	-52,3252980000012
298	-33,8294258187097	79,1318740834786	421,536834718599	-13,7062997770688	49,0821685810832	60,2101860071511	64,7491149809691	23,5821666815314	69,0330276460124	-70,84897613272	5,54730225394623	-31,7448997462192	-37,002994537905	29,4782257094083	27,1840000144649	-26,8916950210439	-16,894512171236	65,8841934203622	34,0863838195801	57,2487831115723	27,0013809204102	-22,9126815804483	54,5230178912252	-46,2354583707127	-77,9946517951609	53,3359985343402	30,2887954710371	4,40738868713379	-91,7458877563477	-792,895141601562	35,2793350219727	45,2427749633789	70,823600769043	-63,1521492004395	31,8427772521973	-836,855773925781	305,542694093682	290,794494630928	179,089920042949	-38,0114517211914	21,9431533813477	-842,716491699219	-53,7520256044832	-34,7620811460731	16,8020935074054	-55,5777473453438	-41,5621681239072	-38,7258224483599	-52,89242899879
299	-36,239067066965	78,3770751970484	423,622009282115	-11,625897409391	49,6456680307804	59,376605983949	60,5195999207495	24,802764886805	69,2907104505088	-67,3601837143413	6,43770837350286	-32,5875473066578	-36,5056915299827	29,007825850233	25,7914295178168	-29,1133346610148	-15,7459545135765	64,8231506330221	31,6081218719482	56,987247467041	25,8825378417969	-22,4795875536644	55,2882385256771	-43,900138855397	-75,5915374753146	52,7594184916519	32,0611610410038	6,86315107345581	-93,4443206787109	-790,143798828125	33,1067314147949	42,8276252746582	72,8991470336914	-64,1747512817383	29,0441589355469	-840,003051757812	307,955841062617	289,758361812644	176,981872559493	-39,7740631103516	19,8326873779297	-846,123718261719	-55,0179710395028	-33,6304397562957	19,4404926311047	-55,7863655062653	-38,0892257699976	-39,546337125053	-54,4320559985302
300	-35,336833955232	77,6400985683333	428,381347657522	-10,3198385242905	50,0886573770128	56,4247436516326	57,5107192996241	22,5261840807999	69,7947235095701	-63,4795341467564	4,10380792357011	-33,6892929055385	-36,1539649951324	27,3085613238678	23,4945983887555	-32,4768257118477	-14,1987743398723	62,4529190061546	28,4551525115967	55,8700675964355	25,0161800384521	-19,8910064696015	54,3613891634518	-41,5586738547214	-71,9239959716217	52,3033485444654	32,462512969132	9,53938484191895	-92,1623992919922	-786,128662109375	31,1529922485352	38,3971328735352	73,1119232177734	-63,973518371582	24,6357669830322	-843,124572753906	308,731048583203	287,257537840499	172,878189089137	-39,8689651489258	15,4422807693481	-849,866760253906	-54,828701021801	-29,6652889237189	22,2309036257978	-52,2249412549371	-34,1196670564326	-40,6062316879078	-54,699977998828
301	-35,8753356931143	74,482315063024	435,729553221175	-8,73024749815645	48,4011840825613	51,5694770821402	52,5246620177363	17,9915313733061	68,7205352812177	-57,604728696992	-0,598058104385178	-32,3562431332369	-34,820945739194	23,9006233212293	20,4158229823295	-35,4577751079432	-12,2134590243477	58,9221763563325	23,7413005828857	53,9172058105469	23,8434295654297	-15,2472476963093	52,6583786029338	-36,9060363770496	-66,9629058838303	50,7079238935487	30,5284328441433	12,508394241333	-88,0353164672852	-781,396179199219	28,6696243286133	32,1235275268555	70,7434539794922	-61,3028411865234	18,5611400604248	-846,537109375	307,771813706544	283,309153477438	167,53706101061	-38,2688293457031	8,32367515563965	-854,46533203125	-54,3584823623937	-22,8290462490784	25,1904106132312	-45,4540116390145	-31,0645075039903	-41,3680175310261	-53,0645069995128
302	-37,1180076580916	70,0875778154372	443,934417726764	-8,27221011929265	44,5001144400788	44,7130546553934	45,8151397696503	12,586029052727	68,0651931740886	-49,5485420207208	-6,54710388111416	-28,7504100774094	-32,1404113779125	18,1674365986021	17,056106562749	-35,0335121119232	-11,3797035232645	51,361503597781	16,4611492156982	49,617733001709	22,4615478515625	-8,41542339379659	49,6041946422738	-31,4069004053891	-60,4110183703138	51,0430641169739	27,0325431791602	16,1313648223877	-82,5087814331055	-774,252624511719	25,1698722839355	22,4858226776123	67,8759918212891	-57,7635078430176	9,56844711303711	-850,355346679688	305,342325373325	278,070062823117	159,901963039164	-34,4402885437012	-2,41672873497009	-860,616394042969	-53,9493865937702	-13,5934038150647	27,9048652646315	-37,6105454563767	-26,8382416449955	-45,0029312612315	-48,1450810032354
303	-33,8625717193074	61,004558567133	454,467285158567	-7,02228975216306	41,7402572642545	34,7271423351522	37,4639129613207	3,2252612130354	63,7898292541879	-38,7499618554212	-13,6079101527214	-23,2211322847747	-31,0132370001051	12,2586250299399	11,9553194036432	-31,6386566175155	-14,7159519145597	37,7499008244372	7,12098932266235	48,1556701660156	23,1131896972656	-1,11260998167396	45,129123693929	-24,4645404827584	-50,3981187641317	51,4754036076088	18,5206190632524	19,0385723114014	-79,5757217407227	-765,664978027344	20,45481300354	12,766263961792	65,8305358886719	-55,1372756958008	0,889131963253021	-855,402587890625	302,344936389026	270,551195455034	149,946524205939	-32,4278373718262	-12,8505926132202	-867,141418457031	-48,5323524523383	-2,82156681970389	32,2352638237488	-27,2997986935275	-22,8368466265154	-49,7521900626981	-44,8289340026645
304	-31,9748630474159	54,9476165832726	469,333679201129	-7,28814077534928	41,3702774060002	26,4051895134946	30,4733123805179	-5,3692703265	63,1974144040563	-29,4400138808574	-19,5062332168739	-26,3323764869643	-32,0317916884987	6,08337593021393	6,50651740969711	-32,21199417074	-16,3974247034666	28,4208946187243	-5,07156372070312	49,1090354919434	27,2832736968994	9,28380489350239	46,651367184565	-18,0754795049889	-39,9046686464941	56,6541540502719	10,1284820270861	20,0759811401367	-77,6460037231445	-753,267700195312	16,8959140777588	0,0736034363508224	65,7364883422852	-53,8000984191895	-9,83060932159424	-860,45361328125	299,546826417499	261,895599820623	137,384047175605	-35,1287612915039	-26,0793743133545	-871,44580078125	-48,5992164602642	12,0572853083061	35,7037315394622	-14,182974230587	-16,9610619864631	-55,385044644767	-45,9548839990113
305	-21,9128208138353	54,4758110060815	486,747467050383	-8,40038108780794	37,4481124940524	16,0432948936754	24,8584136861366	-18,6605034000324	65,3876266519226	-15,646122928089	-32,8724403417066	-33,5370101969542	-33,6628608711712	-1,99606538313754	0,37828564405233	-35,3247604445035	-22,4378166256844	18,5640354164262	-21,6869716644287	44,9722137451172	30,5392608642578	23,4244785279911	46,4214401225035	-10,5938730267467	-29,4614099569586	64,0281987540349	1,21710130130719	22,3021221160889	-70,2744598388672	-740,767456054688	17,9219341278076	-14,62158203125	65,4271697998047	-57,2600135803223	-23,9746208190918	-861,24853515625	303,072113036749	260,754882811666	121,467346192778	-37,9242515563965	-42,8084526062012	-875,555541992188	-48,6115608230832	29,9279155709839	39,852279660333	1,62325989551663	-9,99761009772818	-63,1053390464365	-48,3265189970314
306	-138,222640990207	63,1377601633388	436,087249755998	56,108207702666	21,6726551066988	60,3537445074127	-6,68280410788063	72,4945220956596	29,0671634698168	-8,50473022446241	64,0510482789503	19,1958312985464	13,9062919611118	50,6524314881374	8,38961410515499	-21,6350879682044	62,3484039308366	37,0166015635441	37,9462623596191	28,26828956604	-42,5192489624023	-76,225296020297	3,35588598314026	11,544934272683	-30,5794696811877	-27,7144775384927	84,3142013553693	94,8594284057617	-67,3756713867188	-844,214111328125	-55,5095748901367	70,9810562133789	21,7655181884766	-5,22976970672607	72,8830184936523	-910,422973632812	256,634429932085	216,181777954454	223,984497070503	12,7157382965088	66,7160415649414	-919,159912109375	-1,10243845035587	-75,2591476431871	105,986160278197	-38,6650772097768	18,0615901951536	56,572731017418	-0,720997099440891
307	-145,573410035072	63,4921150202886	445,672363280065	62,2078323366307	20,2093849199274	54,1125526434581	-14,9077043530395	72,512542725616	28,9136276244135	1,27823460111573	66,1148529053179	20,1988620751728	16,7085094448652	50,1574897770854	2,90099978460802	-24,678136826274	67,3645706170811	30,4671401981577	32,4314117431641	25,940258026123	-47,8868179321289	-76,0946731566356	3,08370065773117	22,9589881896578	-19,7712574009499	-29,6122875205838	86,7030487068442	105,493041992188	-66,380859375	-840,7900390625	-67,2173538208008	66,8909912109375	21,3533420562744	-3,54141688346863	70,1231079101562	-920,26806640625	256,558624268108	206,213546753192	223,412246703794	13,5472278594971	65,2506942749023	-929,786010742188	-0,948283016792532	-72,2116470333638	115,596061706437	-35,222549438803	29,3182029728371	57,6628875725128	-1,57307349970164
308	-152,444168089814	62,8662910472381	454,220764160388	67,796142578042	19,2225131996789	48,7181739808412	-22,7434310910133	71,4126052857785	28,2116928103916	10,6235275266566	67,1328048704937	20,7508811934782	19,3552093502844	49,6465034488306	-2,31428027133893	-27,2852897647256	72,3429183954688	24,2587223055698	26,773738861084	23,6288890838623	-52,8404846191406	-75,179481506259	2,858886719276	33,6376266478892	-9,39367103595265	-30,9323959347159	88,6326522830396	115,122451782227	-64,5152130126953	-836,24755859375	-77,8728332519531	62,1158828735352	20,7976627349854	-1,86786758899689	66,2789154052734	-929,277893066406	256,597625732568	196,852447510113	221,849014281759	14,4357967376709	63,9573287963867	-939,981018066406	-0,65461796557979	-68,2866439818829	124,678565978908	-31,6141757965556	39,9138221742303	57,643737792847	-2,2406022999809
309	-157,48559570337	62,0144767767819	462,901214599644	72,8470230106111	18,2531719210728	43,476779938085	-30,0783462527137	68,9809951800063	27,5283756269684	19,2953777308431	66,804924012621	20,2085723899281	21,6992912291802	48,911365508989	-7,32631635652539	-29,2211704289856	77,3725128156489	18,6673393250126	21,0581378936768	21,3535804748535	-57,426342010498	-73,4165344236128	2,53822279065327	43,6201972960773	0,83216506246881	-31,5518665307967	89,1356811521906	123,796714782715	-62,0108985900879	-830,878723144531	-87,2604064941406	56,3111419677734	20,1398506164551	-0,23828062415123	61,8814697265625	-937,718322753906	256,651611328156	188,38934326173	218,769439697322	15,1504783630371	62,2072334289551	-949,59130859375	-0,499028980972012	-63,8801689140527	133,293884276946	-27,583477020143	49,7827835083837	56,744258880449	-2,73584789988466
310	-161,690689089355	60,5125045761541	472,176879880837	77,527183532388	17,0473480226706	38,0527076719478	-37,6986770627459	67,1547698980152	27,7997303004535	27,579679488588	66,6565399167174	20,629423141971	23,6279621140789	46,9718399055471	-12,452428816626	-31,8894214645506	80,5685272203268	12,3090000149722	14,8788976669312	18,9362678527832	-61,0599822998047	-70,0164871215697	2,40656375927755	52,8835525512215	11,1713361744682	-30,8153667454592	86,8677825932312	131,935913085938	-59,3968963623047	-825,24951171875	-94,7184600830078	48,7545928955078	19,4401454925537	1,320725440979	56,7040328979492	-945,560424804688	256,70806884758	180,352371215961	214,692871093519	15,836573600769	58,205623626709	-958,143493652344	-0,401716827761065	-57,0701599120503	140,704818725539	-22,756973266548	58,7235794067782	54,593864441145	-3,03999189970432
311	-167,288406371012	57,8981742869878	480,016754151048	81,1321411138677	15,5437135702041	32,0589256293845	-44,8965148921644	64,6512832643708	28,1508197772758	34,9730873104572	64,637268067684	20,9470005042784	26,0463790896884	45,4805297844889	-16,9745769494795	-34,2655525191967	82,3253479007888	5,28097248125883	8,65668487548828	16,4828624725342	-64,1668472290039	-66,0595626834353	2,22211694727762	61,6089439388176	21,8276309967296	-30,5125789648209	84,3129577639761	139,63459777832	-56,6793251037598	-819,772827148438	-101,146011352539	40,9699668884277	18,6153621673584	2,87383508682251	50,7475280761719	-952,469177246094	256,711090087689	172,959167480735	209,868240356527	16,5622310638428	53,434497833252	-965,909729003906	0,143305016908469	-49,6878814703621	147,700225830391	-17,1926803588259	66,6210556028388	51,5049285890339	-3,07017679989102
312	-170,368423463007	54,626552583739	489,401306152297	84,9589502224844	14,0632001783923	26,510032012778	-51,2962951672026	60,3513183614731	28,1991920453399	41,9425125118473	62,5687866217328	21,2892475144876	27,9024810809131	42,0672225950814	-21,2508029926512	-35,2538490316333	83,8431701662189	-1,17168307256514	2,05978608131409	13,8813276290894	-66,6921691894531	-61,2352867129401	1,90858817088362	69,4496994023526	32,2167243960734	-30,409849166728	80,5634002687292	145,841918945312	-53,0533866882324	-813,124755859375	-105,838249206543	31,9042263031006	17,8049221038818	4,23536014556885	43,4796981811523	-958,469909667969	256,703277587489	166,544754027906	203,958969116167	16,6785907745361	47,6472206115723	-973,950927734375	-0,422349273139591	-41,8024406434044	154,366836547986	-10,6811523435543	72,7231521607925	46,8297843939412	-2,94765329998709
313	-172,532135009654	51,9909362789505	499,057983397663	87,1535110469621	12,442235947196	20,2414798736854	-58,2792396541321	56,242366790772	27,7066631310364	47,6063156127644	58,7277717601091	21,8630657205981	29,4417991644285	37,0049667369121	-24,6493721010533	-36,8075561520248	84,6412887569123	-7,3913397787914	-4,80956172943115	11,1787643432617	-67,7928848266602	-55,6552543638489	1,30681776993095	77,675788878807	42,0803947449423	-29,6497116083445	75,1946792604015	150,264739990234	-48,7187995910645	-806,05419921875	-108,649505615234	22,113431930542	16,8536071777344	5,59487915039062	35,6969985961914	-963,769897460938	256,520263671712	160,368209839501	197,077239989717	17,1780872344971	40,8993148803711	-980,518310546875	-0,1030995912895	-32,2764282232498	159,693328858667	-3,6038541792894	77,9484786994955	41,4693641670576	-2,72286459990786
314	-172,431335450633	48,5220680236847	508,516479491232	87,7736740119961	10,4910430908755	13,8118572241611	-64,0729293821872	50,6216697699557	27,1920661920219	52,5392990111478	54,5973625193248	22,4179763818084	30,6872081769069	31,8714370741168	-28,4153003691045	-37,8794937122175	84,2226333627661	-13,5146150590384	-11,9118747711182	8,64960765838623	-68,8059005737305	-48,8875999451619	0,599695264964576	85,0133590693025	51,6489295954679	-27,8364486690022	69,2959365838084	154,076950073242	-44,1249885559082	-798,779602050781	-111,397651672363	12,2276821136475	16,0173454284668	6,75313854217529	27,3008785247803	-968,273132324219	256,427185057963	155,792236327848	188,698532104908	17,5807456970215	33,8620567321777	-986,742126464844	0,727937818497012	-22,2843303680206	166,464920043017	3,90726566321675	83,1523971561183	35,6931953440643	-2,25443290054541
315	-172,194015504793	44,8716773979857	517,500061035512	88,0892791759344	8,16090965447741	7,67735862671933	-69,1169738789162	44,3334465056314	26,8702049220875	57,0591545128839	49,8762474083306	23,6001033752793	31,9584712993243	27,075868607379	-32,5013923650565	-38,5458030730651	84,5318527220604	-19,5882530218406	-19,7945194244385	6,55339670181274	-70,4474639892578	-41,3408889768702	-0,223225816811861	91,7783737183412	60,1907081614729	-24,7469749462253	61,7023620611841	158,620101928711	-39,9759330749512	-791,5263671875	-114,493553161621	2,2399640083313	15,3788509368896	7,61151075363159	18,2685527801514	-972,382446289062	256,162811279616	150,663177489883	180,619415283226	17,5865516662598	25,9331455230713	-992,315979003906	2,12406992968231	-10,6852273944108	170,811721802375	11,1800050740226	88,7775802607504	30,4420185084707	-1,45199640208009
316	-169,476593019504	39,1034393333363	527,061035156467	86,9475250252127	5,63355350998531	0,766130743181911	-74,7608718904164	39,5691642762219	24,9491500878922	63,2298965489522	45,8490219125057	22,898838042671	33,0656089781887	21,7636299145949	-36,8237152103988	-40,0491294880891	84,3069763191399	-26,7869033823804	-27,8349056243896	4,47419023513794	-70,4552841186523	-32,2099494944247	-0,804018796430723	97,6960830677261	69,5818176266314	-22,3029117586382	54,4603385927326	161,968765258789	-35,3098640441895	-783,9814453125	-114,648834228516	-8,49368858337402	14,7926578521729	8,34898662567139	8,78769874572754	-976,018432617188	256,084655761714	145,618484497237	172,227508545132	17,5089721679688	18,4921474456787	-997,98974609375	3,5161609644784	1,67253696720855	174,07063293453	19,7941646599158	92,4571838363287	22,8805637373761	-0,601388573458115
317	-131,798675535899	71,9160461402351	438,74789428793	55,0467720022109	29,7535095203177	58,25937652465	-6,61791086121096	71,7644729604362	40,8342666620802	-6,19884681797681	62,3122787484588	5,97280025594969	6,17550182399123	51,4522933958353	4,53398084672853	-31,5965480797158	56,5109062204117	39,4714775082018	33,2330131530762	36,8561630249023	-39,647274017334	-73,0900421152237	18,7247600552568	11,8740310666293	-33,1014022818338	-9,69533062010327	88,3668060288898	91,2723083496094	-82,3989486694336	-835,548767089844	-53,1098213195801	68,2723083496094	37,6349792480469	-21,4191780090332	70,3080825805664	-910,834289550781	272,707366943058	218,228881835807	221,635025024095	-3,73068308830261	65,4116821289062	-918,506408691406	-18,5447120665995	-71,5229187019697	104,007812500306	-49,8013229368942	22,5145168300202	43,2369499211213	-15,9627969999292
318	-139,574951171351	72,5208892816383	449,068450928072	61,1034126278966	28,8679580683017	51,9601211544994	-15,425394057923	71,6764755232629	40,6265220635286	3,6309380527768	64,9484634395472	6,52199888201282	8,99923229232865	51,0076942441849	-1,18073916429688	-35,1361732476961	61,817028046232	31,9652423857776	27,487024307251	34,9308242797852	-45,81298828125	-73,2673645021746	18,2660160060692	23,9127826688248	-21,1896247858755	-11,470188140861	91,7320556628486	102,673309326172	-80,9108734130859	-831,698181152344	-65,1169509887695	63,3864135742188	37,1648941040039	-19,9277534484863	67,8554840087891	-921,517578125	272,437499999666	207,413925170976	220,619323729734	-3,04369473457336	63,8919448852539	-929,919860839844	-18,7251205442492	-68,5165405270125	114,427909850981	-45,3106803885682	34,2295951839288	44,1278114315525	-16,7246150000356
319	-145,858779908471	72,3014373781848	459,011383055742	66,6381759642213	27,9524250026281	46,0200157165221	-23,5584621428624	70,4667510977721	40,2133140560097	12,5985145571957	66,6642303455516	6,65809488308329	11,6832046509269	50,5010490420104	-6,57910203917614	-38,2806434620216	66,8826828027086	24,7408008595044	21,6605091094971	32,7809371948242	-51,2004432678223	-72,6497344972835	17,7164440151112	35,1478385921595	-9,59763622268756	-12,9989051817542	94,3462982165156	112,698043823242	-78,4731903076172	-826,727355957031	-76,2612228393555	58,8740615844727	36,8734970092773	-18,2896366119385	64,5363006591797	-931,234985351562	271,976715088302	197,348312377627	218,557159425063	-2,26762628555298	62,2431526184082	-940,573120117188	-18,6131992339485	-64,5198211672992	124,208007812472	-40,7336502094513	44,8506317144273	44,203479767964	-17,3288079991591
320	-151,747192383047	71,5669860835191	468,199005126707	72,0103530880231	26,917308807102	40,6288032528741	-31,2600193022559	68,7601547231962	39,7195930481372	21,2404556276721	66,8472518913315	6,88001871084734	14,1549091338895	49,4709930416202	-11,6354494095164	-40,6232566821996	72,8088531474973	19,2566547373206	15,530101776123	30,4282989501953	-55,769100189209	-70,9734802246706	17,028535842638	45,3967437742768	1,87684416769871	-14,023572921487	94,5549316405238	121,904602050781	-76,0539855957031	-821,149108886719	-85,9024047851562	53,0201225280762	36,4018058776855	-16,6045837402344	60,1780319213867	-940,134521484375	271,792022704788	187,980377197601	215,912063597997	-1,50690317153931	59,7402191162109	-950,505493164062	-18,1731071473294	-59,2248687749391	133,060562134011	-37,3658485400725	55,235080718377	44,1660842888308	-17,2840210002615
321	-157,387847898899	70,1150131213011	476,95993042052	76,6199722288812	25,5253391264996	34,9845924376196	-38,8516731266678	67,2122573835637	39,5028800968159	29,4307575226005	66,016998290419	7,2551522254009	16,4782905578741	47,7804832462412	-16,3987846378467	-42,5533790571903	76,1274261479693	12,423372268771	9,31081485748291	28,0692119598389	-59,8687324523926	-68,1685485837959	16,2635707852243	54,8444938659867	13,1595935819787	-14,6641263957965	93,0502777088208	130,393218994141	-73,2687606811523	-815,27880859375	-93,9948120117188	45,9778022766113	35,7250442504883	-14,7996444702148	54,6829566955566	-948,074340820312	271,262634277424	179,718078612938	211,581314087438	-0,651977896690369	55,8264999389648	-959,581481933594	-17,5766887667662	-53,131618499938	141,378067016852	-32,18458557133	64,2561492921548	42,4630203250486	-17,0090939997763
322	-161,608871460381	67,2811737062527	486,023468017505	80,3823623659032	23,8545207977176	29,2031612392913	-46,5066642754436	64,5482940649847	39,6247291563699	36,8919715885994	64,1753005968543	7,9776582718347	18,7431259152839	45,5759506213429	-20,8950862883207	-44,037208557233	78,4633712768776	5,84686088558115	2,9859459400177	25,5790729522705	-63,4022903442383	-64,359291076312	15,3009853360294	63,659118652203	24,1740818020645	-14,9906530377621	89,7793655365322	137,496520996094	-69,5741577148438	-808,59765625	-100,72314453125	38,188606262207	34,8077621459961	-12,8219957351685	48,1869354248047	-955,023620605469	270,628723144512	171,968765258863	206,652084350121	0,278509944677353	51,2785758972168	-968,230163574219	-16,9917049405621	-46,32099151571	149,306991576946	-25,8782806394068	72,1013107297751	39,6168289182906	-16,1533740001138
323	-164,733291627701	63,7670326238566	495,071960449059	83,1580505382899	21,814414978383	23,0531635287219	-53,1357040404719	59,4895019527189	39,3276748657173	43,9876365656731	60,8804321296529	9,18601226755893	20,6795215609863	41,3535728469429	-24,565896988853	-45,0639190669759	79,8072509763055	-0,771344721422375	-3,51966953277588	22,7367782592773	-65,8148193359375	-59,5830993651721	14,0787258147967	71,7066421510043	34,5158538810307	-14,9826869965506	84,0758361820388	145,074783325195	-66,2619934082031	-803,345581054688	-105,115562438965	29,129373550415	33,4357299804688	-10,7757406234741	40,9012641906738	-960,906555175781	269,828674316418	165,223266601445	200,579238891789	1,2359025478363	46,0146827697754	-976,348022460938	-15,870631218057	-38,1094703679289	156,169143677437	-18,5483245850815	78,764564514386	35,7402915954331	-15,1163410003741
324	-167,522644041986	60,0497894283689	504,183013916909	85,5847549439626	19,6343460079182	16,7902202605584	-59,4542541502298	53,7812805171627	38,2846183777912	49,8377838137119	56,6890907294538	10,6719655990182	22,5763683325236	36,4709358230405	-28,1502132425898	-45,4811897280668	80,309127807698	-7,45013189278779	-10,4314765930176	19,471076965332	-66,8044815063477	-53,4999694822513	12,6917743681628	79,4313354491803	43,9163894660963	-14,9094448085752	76,9441680928194	150,970306396484	-61,8296890258789	-796,927917480469	-108,331741333008	18,9491596221924	31,8549404144287	-8,70138835906982	32,7051086425781	-966,130493164062	268,82446289087	159,1284332273	193,459274292022	2,38666725158691	39,2152481079102	-983,427917480469	-14,1590871812695	-28,7507781983022	162,576339722092	-10,1247129439406	83,9883117670562	30,7098827359098	-14,03375700053
325	-168,56864928979	55,5571403482486	513,419494629775	86,7874450672524	17,0763416280776	10,3018360137266	-65,6201782223052	47,8253097534751	36,9705123900711	55,0676727292078	52,0171279908026	12,6948623659033	24,5332641601641	31,5217323303574	-31,9553546908217	-45,7147598257757	80,7764968860887	-13,8902778630235	-17,6656112670898	16,3271789550781	-67,5512161254883	-46,3598175047334	11,0232667922845	86,7230758669051	54,0156784050355	-13,9427986144796	71,1000061017915	155,388717651367	-56,7497711181641	-789,625732421875	-112,388336181641	8,98918628692627	30,206823348999	-6,70791101455688	23,9156341552734	-970,675659179688	267,560363769458	153,704940796329	185,438720702574	3,49709415435791	31,3931655883789	-989,566772460938	-11,7040081022217	-18,3892555232116	168,500564574287	-0,951065958847581	87,9915618909709	25,0476169598299	-13,0388199996642
326	-167,847793579028	50,0457572937647	522,6244506844	86,644775390321	14,0977792731154	3,46396637001959	-71,5432052618323	42,1430931093147	35,1151962279627	60,6893310553497	47,6208419806968	14,6416702265539	26,543275833128	26,7198314664385	-36,0547142034124	-45,5823745724003	80,4588928233316	-20,884399414891	-25,2448711395264	13,595775604248	-68,4197082519531	-38,043861388502	9,19234371193457	93,3414459231094	63,3681488037064	-12,373096466186	62,9571151726088	158,914031982422	-51,2491188049316	-781,642883300781	-114,363052368164	-1,85350108146667	28,4837913513184	-4,77162504196167	14,469012260437	-974,485107421875	266,066375732562	148,640823364224	176,687637328838	4,59820032119751	23,2895240783691	-995,843322753906	-8,14271736217506	-6,53477382650677	171,979064942865	7,91631555559935	93,116409301567	20,4012908933259	-11,541450998694
327	-124,792846680341	77,6749496484552	442,206359862211	53,0705032350812	36,0538597106199	54,8658027654764	-5,68078327213014	68,4627609261851	50,7352905281987	-5,27554607401524	59,9316596996336	-5,08292579636104	-0,685683965591524	50,9613609326072	1,50388932243323	-39,4308509828899	51,1674880980127	41,6450195316394	28,9381675720215	44,4256210327148	-36,3087501525879	-68,8131103516699	31,5447692872736	11,4615449905479	-33,429294586008	6,86934852597689	85,1031494143154	86,2279968261719	-93,2312774658203	-825,126159667969	-49,8106384277344	63,7938690185547	51,1832504272461	-35,1939697265625	65,4954376220703	-910,014221191406	286,508209228863	220,968536377062	216,742736816934	-17,5598773956299	61,0033416748047	-916,944091796875	-33,6331100461361	-66,6892089839139	100,962333679011	-56,3287162789392	25,0640354162123	28,9748401644861	-28,9446539994973
328	-132,830444335904	79,3826522811819	452,567901612837	58,7653617865956	35,4887962345056	48,6574020391583	-14,6975584029468	67,6291046148447	50,2545471189529	4,78040838249092	61,9253349302084	-5,15729951842578	2,20199728014744	50,4643249512928	-4,26405382142344	-43,035514831202	56,8177108761549	33,6974716182183	22,8228225708008	42,1811866760254	-42,3248329162598	-69,5219039912354	30,603633880417	23,7050895692113	-21,1275711061036	5,00802135453073	88,8333816533908	97,994987487793	-91,1462936401367	-821,216674804688	-62,1609420776367	59,8344879150391	50,929271697998	-33,7712326049805	63,4987945556641	-921,073669433594	285,777740478511	209,602462768321	215,568389892803	-16,93625831604	60,015811920166	-928,874145507812	-33,5915336611583	-63,1010704044622	111,887001037734	-51,4844932573317	37,2495918269879	30,771284103309	-29,1185340002323
329	-139,580718993847	79,2148056036334	462,950653076	64,4226379405307	34,9389686587517	42,9217224126915	-23,1183681490425	66,5570144669542	49,8916206363723	14,0568904873395	63,1899833685122	-5,15321636213208	4,90286350253861	49,9999961855496	-9,66641044623108	-46,3485336307616	62,2294921886189	26,1745796214481	16,893253326416	40,3001098632812	-48,016357421875	-69,1904373168599	29,7938003540395	35,268505096377	-9,27476310756248	3,48023104663674	91,9908905041469	108,932357788086	-89,5738296508789	-816,960083007812	-73,644889831543	55,4916763305664	50,9669647216797	-32,2606239318848	60,330379486084	-931,077514648438	285,365112304604	198,727798462109	214,489379882366	-16,4463806152344	58,6254920959473	-940,021667480469	-33,7732238768081	-59,5319480893126	122,375076293851	-48,1559410086815	48,0273323056851	31,5396652218161	-29,16053600061
330	-145,373397827738	78,5978775021566	472,67279052739	70,0568466184747	34,1317443844135	37,4672470089456	-31,312646865843	65,4627380375304	49,6545867920529	22,6302223205489	63,6609840391515	-4,91544389702122	7,47400045412161	48,9713974002229	-14,8001461029419	-49,217754363272	67,9681777936784	19,858793257534	10,7311878204346	38,0633277893066	-52,9087181091309	-67,6166763304057	28,8068180082347	45,8594207763937	2,32286453245792	2,29454374243837	93,9790801986913	118,95970916748	-87,6348342895508	-812,105651855469	-83,3920059204102	49,2895965576172	50,3431663513184	-30,4862098693848	56,1471633911133	-940,18896484375	284,644287109232	188,84684753417	211,695373534964	-15,7230463027954	56,4573364257812	-950,469787597656	-33,3112220762576	-54,497837066484	132,026016235278	-43,4011573792231	57,8165168762879	31,1423988342703	-29,2077059994135
331	-150,802810669461	76,8722763062599	482,021789550485	74,8384170530314	32,8323173520946	31,77742004377	-39,2235641481378	63,875282287657	49,3659973145839	30,6653385160508	62,5885620117056	-4,15765714617649	9,95728778841172	47,329425812327	-19,612260818468	-50,7917175298073	71,0831680304156	12,8981332784521	4,52371501922607	35,8443031311035	-57,2392311096191	-65,1798324583285	27,6268424987226	55,6577606200362	13,6187696456185	0,942999362787312	92,243156433064	128,010330200195	-85,1630401611328	-806,626525878906	-92,3385467529297	43,0290870666504	49,9419288635254	-28,5476970672607	50,8362312316895	-948,230895996094	283,708740234172	179,84738159203	207,743301391377	-14,8044672012329	52,8300247192383	-960,030090332031	-32,4060020444656	-48,3513717647426	140,847045898173	-38,0637207033237	66,8355102540643	29,898925781339	-28,5404699998148
332	-155,345001220059	74,1135025014816	491,151062011731	78,5444412231447	30,999168396076	25,7786998750618	-46,7645301811593	60,6073989857506	48,7556953438566	38,1064605717593	60,0645980856019	-2,76275801723101	12,3277683257632	45,3396339402441	-24,0949535367199	-51,8816337585117	73,2294311524234	6,08227777499149	-1,90394127368927	33,2458114624023	-60,6483268737793	-61,6867065432473	26,2282924653451	64,6246719362307	24,4770698550202	-0,00194168844210907	88,4660568243696	136,53271484375	-82,2312088012695	-800,906372070312	-99,5673294067383	35,4307518005371	48,9806938171387	-26,3782291412354	44,5236511230469	-955,404968261719	282,545471191789	171,794860839398	202,708969116852	-13,6325397491455	48,1265106201172	-968,961730957031	-31,1450519567323	-41,4459457405268	149,071655274354	-31,8094749450413	74,9608840943443	27,6859035491591	-27,4048539995676
333	-158,642120362292	70,2246932991582	500,128692627017	81,4684066770351	28,8689250945505	19,7176456450337	-53,0295372028909	54,7419128445316	48,4641952506486	45,2474822998308	57,8596038812037	-1,39284980273078	14,5441503525707	41,2595214847887	-27,8482151034996	-52,3393363954693	74,2831954965089	-0,747826814521884	-8,42918109893799	30,1904239654541	-62,9839324951172	-57,0207366939128	24,5227413177406	72,901954650752	34,8510932919307	-0,681799829377642	83,1867141721267	143,340301513672	-77,9152526855469	-794,481689453125	-103,772796630859	25,8924427032471	46,8225784301758	-23,8421878814697	37,1354751586914	-961,586669921875	281,098999023517	164,713500976407	196,521835327162	-11,9968032836914	42,229793548584	-977,005859375	-29,4151458737564	-33,6389465327779	156,880325317049	-24,2684669488245	81,9062194814273	24,34358215266	-26,1183339994064
334	-161,670700071878	66,1861343370832	509,130340575699	83,4132919309375	26,2902278897441	13,3203868865418	-60,1075592042775	50,1940917970136	47,2355537416573	51,7284774772843	53,9783821087717	0,70864021854216	16,6859340671018	36,3850555426874	-31,3784484869129	-52,4070930481382	74,85718536527	-7,70864295887517	-15,1614856719971	26,6992683410645	-64,0396423339844	-50,5330848694671	22,4636459350884	80,3836822511739	44,6376800538466	-1,2786835432775	76,455070495724	148,565658569336	-72,6762390136719	-787,4609375	-107,170806884766	15,6730327606201	44,484691619873	-21,1878700256348	28,9560317993164	-966,943359375	279,421630859398	158,552688598427	189,172271728538	-10,255163192749	35,4313201904297	-984,364135742188	-26,6441822038384	-24,3361263262856	163,720901487278	-14,6344518678081	86,1196517965105	19,173229219932	-24,4601879996202
335	-162,891723633311	60,6370162973452	518,164123534996	84,3077697752679	23,2304706573465	6,60975170141818	-66,8627929680069	44,6346931449568	45,5540847775895	57,5154953001845	48,7582321170776	3,46576976808198	18,9532566073868	31,1722164164904	-35,0428123478223	-52,429939268933	75,8372879021062	-14,3389072420883	-22,1256046295166	23,1176052093506	-64,4020004272461	-42,8881111148006	20,1156158447186	87,4397811890075	54,5295028685756	-1,31934213600014	68,9231643684322	153,55485534668	-67,3966293334961	-780,00830078125	-109,666526794434	4,91383504867554	42,0136680603027	-18,4848880767822	19,8742084503174	-971,152282714844	277,47750854464	153,271255492291	180,582687379094	-8,44172286987305	27,6098213195801	-990,985961914062	-22,7197952266726	-13,7312936780779	168,790924071427	-5,57012939390565	91,9488525375143	15,6343784323516	-22,754311000012
336	-162,824462889745	54,2943916317559	527,172546386883	84,3771820062964	19,904878615848	-0,547477245375382	-73,1109848020726	37,9957542425716	43,0224456782119	63,7407226556481	43,6259994509004	6,77248096365189	21,4085769654974	26,1851882937474	-38,8863182070285	-52,4102516179439	76,3508071907792	-21,3861465443944	-29,3841094970703	19,615966796875	-64,6055297851562	-34,1017341614321	17,3535404208142	93,889167785777	64,7064361573004	-0,424351126180408	61,2651481622768	157,936477661133	-61,4540824890137	-771,832946777344	-111,803787231445	-6,42130422592163	39,6399688720703	-15,738224029541	10,470121383667	-975,246826171875	275,02444458001	147,573272705452	172,1671142574	-6,59344291687012	19,0763034820557	-997,681457519531	-17,5024967198716	-2,06316637985528	171,629135132957	5,22409963552618	96,090423585113	10,9851160049933	-20,6653499992758
337	-118,405952452827	84,3703384395328	444,741760256349	50,2318878181596	41,381175994932	51,7705192571404	-4,2263140677068	64,7163543705057	59,1195907595783	-4,89772129073718	56,8850326546592	-14,5058593750683	-6,6231226920216	50,2150802604686	-0,59143453835962	-45,393192291623	45,7456741332715	43,6526603701537	24,8272018432617	50,4440460205078	-32,5984001159668	-63,6353874201289	41,8651237490944	10,7860469825945	-33,3263130186473	20,5483818055285	80,6090927122861	81,4424743652344	-100,254096984863	-814,760437011719	-46,046573638916	59,0951194763184	62,2825546264648	-46,3909912109375	59,7459983825684	-908,553771972656	297,912841797012	223,992065429894	211,03974914539	-29,0704917907715	56,1924247741699	-915,188842773438	-45,6264419554753	-60,7021636959709	96,9936218260824	-61,7708969106639	26,2141075133029	16,2624435416294	-38,8198590009762
338	-126,022361755963	84,91931152334	456,166778563927	56,5580940246534	41,4799194333146	45,9440956115587	-13,7623214717914	64,6861724841198	58,6035270690478	5,12901353867328	58,9071159347685	-14,8298368456489	-3,66242218009086	49,9093170160988	-6,48960065827895	-49,18780136084	52,1014175414712	35,6478919981983	18,7241458892822	48,3606071472168	-38,602222442627	-64,7839050288857	40,6467323300585	23,2659206389917	-21,158124923509	18,6537189480221	85,0464935300402	93,0117874145508	-98,4021911621094	-811,086486816406	-58,2928695678711	55,2587394714355	62,0619926452637	-45,2423210144043	58,0884857177734	-919,719543457031	296,841522216528	212,055221557576	210,019714355269	-28,5094623565674	55,2661094665527	-927,294799804688	-45,9862670895286	-57,6560859675892	108,723541259549	-57,1295700060969	38,3109626766246	18,3877410884702	-39,3400959995891
339	-133,047348022983	85,3535537717316	466,680908203238	62,3318557734955	40,9818916318718	40,0844917293429	-22,5303821563975	63,7771759025341	58,4425086973953	14,5422821045865	59,6390228279	-15,13833904246	-0,990614652733044	49,3214378352974	-12,0509462356189	-52,6477088930846	57,3278617868454	27,6484088902594	12,5866270065308	46,436710357666	-44,154354095459	-64,4646453859854	39,6001358032762	34,9048500062092	-9,33511924734777	17,0656967158321	88,4459686272348	104,185890197754	-97,5215835571289	-807,282409667969	-69,7211608886719	50,7723121643066	62,1537246704102	-44,0320053100586	55,2824935913086	-929,925476074219	296,130279540915	200,881530761757	208,717025756732	-28,2019233703613	53,9262847900391	-938,695251464844	-45,8873176572783	-53,4217262265827	119,500373840208	-52,4988975528296	49,061672210822	19,2311248780465	-38,8976710006212
340	-139,287719726675	84,5727920536449	476,766143798912	67,5208282475348	40,1075782779865	34,1320762639904	-30,8024272925085	61,8529930124932	58,4451866146224	23,3434181213747	59,7721710198521	-14,9338560103423	1,55432748801273	48,0163612372244	-17,2704029085219	-55,7063789361144	62,5154609673285	20,0580482499468	6,36310291290283	44,4179763793945	-49,0945510864258	-63,1811752320201	38,5000991821335	45,7363929748722	2,24514102928442	15,4251022337623	89,5758285526014	114,58715057373	-96,6373825073242	-803,033203125	-79,9454116821289	45,2291488647461	62,10205078125	-42,505241394043	51,2785720825195	-939,149291992188	295,190887451231	190,560119628921	206,24328613268	-27,7473926544189	51,7616424560547	-949,371948242188	-45,2633476260547	-48,217739105589	129,435806274586	-47,7591857911963	58,9423065185415	19,1888675690593	-38,4116290002748
341	-144,607742309279	82,6195983884529	486,479766845603	72,2442932129066	38,9685935974115	28,3814582827459	-38,9745254515114	59,6494865417414	58,0242385865429	31,4913825988555	58,6462211613115	-13,9933843613508	4,12428522110895	46,5945167544664	-22,259389877354	-57,3805351257742	65,9448699954434	13,510578155644	0,176243633031845	42,1995277404785	-53,4342727661133	-60,8210792544733	37,0825386047698	55,696014404112	13,49702262869	13,9573736189904	88,6287689208266	123,576759338379	-94,0506973266602	-797,797180175781	-88,6536254882812	38,7200508117676	61,5715713500977	-40,3032035827637	45,908519744873	-947,134094238281	293,929748535312	181,197418212936	202,49215698249	-26,5230598449707	47,9527893066406	-959,00537109375	-44,2967033386573	-42,3078651429506	138,666778564357	-42,1384124757757	67,8574600220235	18,2344074250774	-37,3886600002877
342	-148,339324952495	78,8383636487918	495,888702392536	76,0700073238574	37,2916603088464	22,5183086391744	-46,4975547795431	56,0734405523131	57,1494369510949	39,0702934263634	56,8095474237721	-12,5943632124955	6,64394760119257	44,462852477999	-26,8222827912658	-58,2876548768927	68,2730865478023	6,70530509943966	-6,16441965103149	39,7108268737793	-57,0712280273438	-57,521350860864	35,3484039309852	64,6672668459408	24,4481372826944	12,9251260749389	85,7528686508043	131,798767089844	-90,7194595336914	-791,959655761719	-95,5716934204102	30,9131526947021	60,2976226806641	-37,8628005981445	39,6626739501953	-954,390319824219	292,53778076206	172,697341918704	197,704162597884	-25,0401706695557	43,1301116943359	-968,017761230469	-42,7179794314568	-35,4572486879711	147,112457275739	-35,7246284486913	75,8868560793674	16,4989070892547	-36,0028230001917
343	-152,432144165021	75,5400695798412	504,823211670058	78,8475418091799	35,0934715271523	16,3290672302751	-53,5488662725838	51,345981598819	56,1779518134303	46,170337676942	54,0960273738844	-10,7487630842165	9,14087581617274	41,2021903985455	-30,9527130124255	-58,7969589231411	69,7986373897676	-0,181654200164791	-12,603497505188	36,6078758239746	-59,6659202575684	-53,0124893184771	33,4013710018947	73,0294342039613	34,353370666906	11,6039838792231	80,2686004647239	138,81086730957	-86,2586898803711	-785,516906738281	-99,9575119018555	21,5047874450684	57,6382598876953	-35,0156440734863	32,6466217041016	-960,967712402344	290,810363768986	165,063049316988	191,796737670261	-23,0490703582764	37,305908203125	-976,297546386719	-40,785327907398	-27,9912586180032	155,352432247174	-28,1577568057089	82,9597854618093	13,7868242264406	-34,6135480003428
344	-155,513565063622	71,0397415165598	513,792236328274	80,7082061773012	32,3480262759005	9,926793098706	-60,6998901360259	46,628955839682	55,23410797055	52,6467628480805	50,2179222106622	-8,14167022719717	11,6182088848092	36,7052536001702	-34,5913467402874	-58,7156791689083	70,5661849977299	-7,22722768775657	-19,2504100799561	33,0927963256836	-61,0509262084961	-46,6822242741136	30,984075546352	80,5567016603581	44,3943481446056	10,7817831039863	74,0631027224746	145,362869262695	-81,8403778076172	-778,580688476562	-103,643783569336	11,4260721206665	55,0715179443359	-31,9685649871826	24,5920867919922	-966,320190429688	288,645263671654	158,423065185981	184,654205321894	-21,0827617645264	30,7120971679688	-984,090393066406	-34,6740226794327	-16,6618309067377	159,300369268233	-19,081081389927	88,7014541624108	10,2034168237392	-33,1939429995864
345	-157,422988891329	65,4732284541726	522,632263183369	81,8226623535225	29,0747375487679	3,3477487562221	-67,2789459226142	40,6206817628963	53,155376434206	58,9122467041411	45,4437293996121	-4,80189418763201	14,057727813601	31,2203845975439	-37,8849830626372	-58,3418540952458	71,2784042357003	-14,1870536808717	-26,0763835906982	29,1215572357178	-61,3750457763672	-39,1206169127728	28,0458221434487	87,4548721313874	54,5748291020351	10,4828052521688	67,0529861454698	149,956832885742	-75,8076934814453	-770,711303710938	-106,084686279297	0,429245352745056	52,0563049316406	-28,7609024047852	15,8639554977417	-971,423706054688	286,084564209032	152,690490722787	176,686889648167	-18,6639251708984	22,8899364471436	-991,155578613281	-32,59363937195	-8,84557437769624	167,703338620582	-8,67662239106004	93,5114669807321	6,3108954430617	-31,4340250002049
346	-157,839416503842	58,1867332461675	531,261230469392	82,3028259267736	25,4549942012009	-3,99094533943767	-73,8152313240756	34,2757873535894	50,2363319399675	65,7905654893646	39,5438079856094	-0,819010556331737	16,6401271820708	25,5560073861188	-41,1705818184963	-58,2624206542641	72,2409896842065	-21,2611751558908	-33,145881652832	25,2846126556396	-61,3331108093262	-30,2270107265284	24,7224369050401	93,800514221404	65,2883682255546	10,7426357268629	59,2643470765629	154,623580932617	-69,7765197753906	-762,361938476562	-108,437530517578	-11,1486129760742	49,3853225708008	-25,4237995147705	6,38775110244751	-975,37451171875	283,014465332017	147,486648559741	167,658996581627	-16,2838878631592	14,2150259017944	-998,109069824219	-25,9920959477156	2,31998682037423	170,570999146469	2,92861580868643	98,1092681882829	2,0437266819671	-28,3868709998656
347	-111,118988036589	89,4120178222764	449,219451904147	47,1423835737158	46,8018646230177	49,4801750169316	-2,49080014234995	60,7765769953887	66,3373718260359	-4,95790672350208	52,9656867974033	-22,6961364748483	-11,7002954489186	47,8029212963338	-2,07926630986751	-49,7422370914185	40,0733833308337	45,287189484016	21,009069442749	55,5557250976562	-28,5260143280029	-57,2854194641682	50,0793113710219	10,3783521652105	-33,101627349366	32,1632575986033	76,3126068100836	76,3227005004883	-104,75186920166	-804,83935546875	-41,2996025085449	53,5420112609863	71,0364837646484	-55,3572692871094	53,0199584960938	-906,335754394531	306,754241943214	227,234252929991	204,06263732858	-38,2428436279297	49,9395751953125	-912,995056152344	-54,4562759400507	-53,2088127135749	92,2681884767248	-63,7444038393985	25,921863556021	3,79404091794009	-46,9971849986087
348	-119,091484069868	89,6803817758455	460,26254272411	53,7697372422421	46,925262449633	43,2612304685445	-12,325455665506	60,2652015684854	66,014991760233	5,04673814779035	54,355094909618	-23,3990421291045	-8,98263359072955	48,2486763000533	-8,178181648238	-53,9538536069926	47,1424255362705	37,383491516085	14,9120664596558	53,7252807617188	-34,5022048950195	-58,9956550598136	49,0038986208197	22,7510795594236	-20,9280872349634	29,7516117103863	79,8489837665923	87,875358581543	-104,239807128906	-801,826049804688	-53,5287284851074	49,9501037597656	71,2417449951172	-55,0336685180664	51,9818725585938	-917,615905761719	305,713165283612	214,95819091775	203,398162842493	-38,1878051757812	49,377311706543	-925,179443359375	-55,1991500843366	-50,2939682000355	104,424873351793	-59,3224678049748	37,9251823428288	6,3872809412327	-47,4588549991699
349	-126,231117248658	90,614143371441	470,765411377209	59,3112144465485	46,286525725882	37,1486549376803	-21,303062438869	59,2366790769446	66,1293106078369	14,5569448472177	55,0089530938663	-23,8751201627025	-6,46729993791518	47,9972000114612	-13,9332675931594	-57,798179625915	52,509067534881	29,5480136867899	8,67521858215332	51,7606239318848	-39,9034805297852	-58,9559249879276	47,945117950486	34,2195549011102	-9,49538516999152	28,1041736602596	83,2871856689141	98,8368759155273	-103,851928710938	-798,215087890625	-64,7119522094727	45,3121147155762	71,2644577026367	-54,0306625366211	49,2569885253906	-927,812866210938	305,230865478227	203,51445007334	202,476669311293	-38,1364479064941	48,0944786071777	-936,638916015625	-55,3480339049952	-46,315715789807	115,572998046721	-55,9875068653673	49,1656417841866	7,82250547392241	-47,4990730006683
350	-132,779602049783	90,1298217767866	481,017150879121	64,7296600325668	45,6576614372115	31,3296756736378	-29,9003658293094	57,6040763851815	66,2540664676398	23,559110641372	54,9142951967827	-23,6256198887358	-3,85610914274991	46,79238510176	-19,2563934329587	-60,67644500798	56,8119812021086	21,7075424201405	2,4463677406311	49,8976554870605	-44,8968696594238	-57,8858222963746	46,7683639529002	45,0168724059322	1,81599128237793	26,431602478162	84,5295715335418	109,137496948242	-103,341217041016	-794,160705566406	-74,6464996337891	39,5572662353516	71,0409774780273	-52,5131149291992	45,2699775695801	-937,003112792969	304,010986328723	193,108764648222	199,971603394004	-37,465015411377	45,4754981994629	-947,263305664062	-54,9787597657001	-41,434867859009	125,790542602504	-51,0047340398318	58,9760246280176	8,01638603222968	-46,835196998694
351	-137,842254638192	87,6667861937627	490,852935791384	68,9880142208539	44,4477729796724	25,2166690823929	-38,3891639707585	55,4103813161109	66,0845108029293	31,8280601501833	54,0144233700401	-22,7195682526053	-1,28865420837128	45,3140525811214	-24,3888626097841	-63,0359382624953	61,1014327986782	14,800049781238	-3,8360481262207	47,6339111328125	-49,1127891540527	-55,795764923147	45,3252334595809	55,0923118589896	12,8512487413881	24,9364242561217	83,8736267102427	118,148529052734	-101,018333435059	-788,889282226562	-83,4391784667969	33,1454925537109	70,9369049072266	-50,5351257324219	40,1896286010742	-945,226867675781	302,771972656482	183,335281372039	196,525711059678	-36,3652191162109	41,7557411193848	-957,073059082031	-54,1844406133755	-35,8529319766216	135,266403198521	-45,5989761352961	68,1576385498491	7,46236562724901	-45,2796820009671
352	-141,571640013592	83,641014098449	500,31076049792	72,6016159058053	42,8952331540928	19,0626335149155	-46,6356506335491	52,2113304125766	65,1619720460287	39,4249725341675	52,1974678038743	-21,0789699554163	1,3125544786203	43,1454010001775	-29,108634948322	-63,9409484866665	63,2795181277414	7,57364034674994	-10,0055150985718	45,1071319580078	-52,8403358459473	-52,5358047483266	43,4024810789955	64,1217117307969	23,5888385772895	23,7944812774531	81,518737792633	125,764053344727	-96,9344787597656	-783,093994140625	-90,4293594360352	25,5142993927002	69,6905746459961	-47,9000015258789	34,2709846496582	-952,552856445312	301,27883911138	174,460388183864	192,033432006562	-34,7579536437988	37,230396270752	-966,211120605469	-52,8206214883868	-29,4340267164914	144,019866941932	-39,0344657902067	76,2775802616274	6,06802701945966	-43,8606720005934
353	-145,202545166187	79,3853378302347	509,376464843866	75,3740768431027	40,6554450986509	12,9497957230928	-53,9521446218451	47,8195228563628	63,92964172415	46,4716110228295	49,6587295529582	-18,9210147855415	3,91441726710355	40,0729713430519	-33,3693466179478	-64,2916488647527	64,7613449099322	0,408400148172205	-16,3813629150391	42,0649108886719	-55,6816558837891	-47,9571990969465	41,0287208559389	72,3763656618108	33,7659645083097	22,6839199067396	77,031997681435	133,452758789062	-93,2691040039062	-776,841735839844	-95,4139785766602	16,5091094970703	67,1680679321289	-44,8071784973145	27,3916778564453	-959,117980957031	299,385864257725	166,465499877893	186,412322997991	-32,8317031860352	31,8244857788086	-974,889343261719	-47,5656318708304	-19,5979976699417	149,946105960185	-31,3563461302323	83,5365829466917	3,85917067507877	-42,3323440001956
354	-148,64462280242	75,0209274290326	518,259033203069	77,3714904782152	37,8511848447412	6,70039129224257	-60,5099258426608	41,9422492993267	62,5653724666326	52,9892349243027	45,9062423713906	-16,0629482267004	6,60349416730141	35,6054573062763	-36,8159904484367	-64,1387481689585	65,8156585693048	-6,74529361716537	-22,9272651672363	38,4451789855957	-57,328483581543	-42,3393287650872	38,5486602779572	80,1840667720566	44,0184326173997	21,9736251831106	71,6298294071646	139,843200683594	-88,4648361206055	-769,801391601562	-99,3288269042969	6,51377391815186	64,3584518432617	-41,3552360534668	19,4882659912109	-964,781188964844	296,598937989645	159,549942016225	179,211029054412	-30,4919738769531	25,2992839813232	-982,880859375	-44,515251159674	-12,204875946002	157,168563843169	-21,8637866968893	89,3372726434937	0,757686257231146	-40,3643070015513
355	-151,197814942067	69,2020416263062	526,736328125027	78,5487213135496	34,4101257324701	0,186599284284287	-67,0497665410637	36,0318374640376	59,9875297553815	59,3805847172374	41,3437118539031	-12,3850622177381	9,31835269912936	30,5907726281168	-40,1085586544992	-63,4921150209038	66,4314880370769	-13,9673986435118	-29,6229057312012	34,4037818908691	-57,8890991210938	-34,9146194457865	35,2013092042501	86,9787750244915	54,6630058291426	21,598476410102	65,6959381106479	145,376708984375	-82,9673004150391	-762,001525878906	-102,16870880127	-4,30105876922607	61,1968421936035	-37,9568099975586	11,2761659622192	-970,322875976562	294,128204345666	153,482009887889	172,159408568901	-27,7806816101074	17,6695613861084	-990,247497558594	-41,4646301246804	-4,09232187207422	165,203979488764	-10,912905693198	94,1252746586033	-2,838035583639	-39,2545809972958
356	-152,82551574535	62,0454750045847	535,075744629632	79,2525100703234	30,5921001435437	-7,06329107331467	-74,2645034796056	30,5212059008694	57,1361351011141	66,3862075810313	36,9275207500678	-7,94758319839551	12,1556434629044	24,7302513127826	-43,1197662358465	-63,0466613772233	67,0898056025583	-21,3353290565036	-36,5859146118164	30,2829303741455	-57,8609962463379	-25,788009643429	31,3522415163849	92,9885406497809	65,5264739992641	21,2394046787639	57,7073554987036	149,990310668945	-76,743049621582	-753,436218261719	-104,286933898926	-16,0032634735107	57,974739074707	-34,0601654052734	2,05096197128296	-974,657531738281	290,285064697604	148,593612670708	162,911849975474	-24,6885356903076	8,71605587005615	-996,881774902344	-33,6909370427324	6,71672916414835	168,301284790685	1,3019330511143	98,733001707563	-7,04056644502927	-35,203567999233
357	-103,076713561933	92,9673690789809	453,685791016025	41,9812545781516	50,5569152850966	45,6288223276463	-0,376852035943861	54,8288040170588	71,7976608292746	-5,4488773349658	46,8414955135098	-29,4082336428516	-16,57760810866	44,9334831238854	-3,21613526341835	-52,3096771239092	33,7254943840673	45,8313369750718	16,9045219421387	59,2087669372559	-23,4546680450439	-50,4545440665495	56,8649520865438	10,1051797859539	-32,7651634212381	42,1243667596974	71,3668136585772	70,730842590332	-107,882171630859	-795,711547851562	-35,7975654602051	47,3114929199219	78,0790023803711	-63,3706207275391	45,9759407043457	-903,282775878906	313,673858642916	230,647979736626	196,516952514782	-45,699275970459	42,6002006530762	-910,322998046875	-60,793621062141	-44,7967185965916	87,1966400145912	-64,4426803590371	24,8924713137495	-7,76845550579963	-53,7220459999754
358	-111,219207764129	93,914131166262	464,566741943311	48,6886138926672	50,4941024786457	39,5053405763006	-10,2830114363983	54,6574401866079	72,4113235486357	4,42322731044644	48,1771965034341	-30,7009582526577	-14,0129594803534	45,6290893555356	-9,4510593415801	-57,2533226015293	41,0138435357799	38,5917015076468	11,1655502319336	58,242919921875	-29,8144912719727	-52,327583312955	56,1627464299114	22,0732173919756	-21,126121521215	40,2206039424804	75,7630691521287	81,9214248657227	-107,671226501465	-792,665710449219	-47,5952072143555	43,446475982666	78,4477920532227	-63,2693901062012	44,9858741760254	-914,574279785156	313,135375977196	218,258804321437	196,311996460382	-46,1844787597656	42,2673301696777	-922,409606933594	-61,6586074834073	-41,8475532536773	99,2481002807505	-60,674610138444	36,7789649964351	-5,01638841637865	-54,0378230006355
359	-118,60993957518	95,1994171142172	475,308044433569	54,7079849247457	50,5047187817152	33,7428207402864	-19,4060688020095	53,7328567503311	73,0210800168669	14,1007070540196	48,8953857421861	-31,4619846343793	-11,5679693221692	45,4757881167804	-15,2846164705839	-61,5765533444402	46,6609420771023	31,0660095211871	5,07335948944092	56,4520606994629	-35,3744697570801	-52,5221405036766	55,2290573125553	33,0500221257505	-9,93451786038682	38,0927047730154	78,1605072025277	92,6797714233398	-107,994911193848	-789,27587890625	-58,406063079834	38,6369094848633	78,1505737304688	-62,6004333496094	42,668628692627	-924,944458007812	312,865020751509	206,839706420884	195,52670288055	-46,2082328796387	41,0357322692871	-933,888793945312	-62,2921180729959	-38,2443580632072	110,508140564139	-57,2149162291447	47,8046836851776	-3,47434329989123	-54,9891279990444
360	-124,967430114635	94,6646347048049	485,532989502227	59,7855224617942	49,6318168653398	27,8150405889782	-28,1863918305886	51,9467811590232	73,359992981508	23,2922992703638	49,0933876031669	-31,407482146825	-9,06855106339009	44,649143218562	-20,8124313352523	-64,6403198250413	50,9532699588958	23,2100143438437	-1,04747414588928	54,6309547424316	-40,3368186950684	-52,013351440146	54,3237457273049	43,7337303161672	1,1186424493922	36,3589630128696	79,3165512090213	102,395599365234	-106,678512573242	-784,948608398438	-67,9731216430664	33,0062561035156	77,9954223632812	-61,1809501647949	38,8158111572266	-934,095031738281	311,91479492182	196,183700561605	193,416809081931	-45,8975143432617	38,7650032043457	-944,549926757812	-62,6571655272044	-33,9960594177872	121,006683349556	-52,9432907109613	57,9995880129264	-2,96277070062895	-54,0177539994232
361	-130,168060302383	92,2145385743135	495,437866211103	64,5591354369672	49,1089248657938	21,9398498535691	-36,7583541871419	49,7303848262539	73,3873748781093	31,6012630458298	48,2319869994445	-30,2806625364419	-6,47981309845213	43,0909156793723	-25,9626731870856	-67,2541275023508	54,8399505613001	15,8563909531474	-7,24830675125122	52,4143295288086	-44,6230278015137	-50,1960067744368	52,845054626292	53,7448539730857	12,0144710538906	35,1576271052963	79,3595428461942	111,252807617188	-105,07527923584	-779,985534667969	-76,3038101196289	26,4260005950928	77,3763427734375	-59,2705955505371	33,9807662963867	-942,386474609375	310,617980957347	186,365936279119	190,21063232423	-44,6445465087891	35,0511054992676	-954,354370117188	-62,328678131066	-28,9754028320718	130,688690185588	-47,9150009156017	67,421890258791	-3,29905939126167	-53,0713839997717
362	-133,877136231214	87,9917831436205	504,841033935768	68,4082565306013	47,9243850707783	15,9986677168762	-44,8631706237792	46,0364112854981	72,4061355593616	39,2899398801624	46,9153366088706	-28,5770320892767	-3,71358442328076	40,6044654854075	-30,5726642613801	-68,6203231815069	57,5678901670819	8,49819374102577	-13,4912376403809	50,0284233093262	-48,3758926391602	-46,7027091982862	50,6847610475531	62,7982063292309	22,5996208192346	34,0351409911664	77,4433517455517	119,190330505371	-102,045394897461	-774,361633300781	-83,7526931762695	19,3380336761475	77,1763534545898	-56,9072685241699	28,3142986297607	-949,828918457031	309,375152587449	177,151306152801	186,107299804367	-43,5340003967285	30,8994770050049	-963,796203613281	-61,2680549622605	-23,0741558075572	139,65843200683	-41,3313751218486	75,6577987668442	-4,43812561054974	-51,6516989985824
363	-137,396240234751	83,2931060806846	513,870727539044	71,2745056153172	45,77475738577	9,90128898618527	-52,4220924382456	41,6788177496893	70,7852096569223	46,2737693789517	44,6868553166978	-25,9555664069907	-0,956046402680713	37,6073989876026	-34,7884864813238	-69,130073547672	59,4884719843111	1,16389989858504	-19,8707885742188	47,0382118225098	-51,3755493164062	-42,3247871403154	48,0959167486584	71,0629959107755	32,982604980411	33,0996971134216	73,9042129522113	126,949501037598	-98,8837966918945	-768,189697265625	-89,4287567138672	10,843222618103	75,3025436401367	-53,7297706604004	21,6500110626221	-956,410034179688	307,37704467847	168,956146239987	180,845840454598	-41,814395904541	25,8393402099609	-972,766723632812	-58,7854423494275	-16,1148014054324	147,702957151548	-32,9850425723062	82,4476089483476	-6,30256605181117	-49,7221299992405
364	-140,437652590352	78,001235964882	522,552185058084	73,1290817266959	42,889431000022	3,49295997713947	-59,7658538819884	37,2695617679046	69,2274780274825	52,9667091370592	41,8047256465956	-22,9542999266484	1,85266244427386	33,8476524353551	-38,5310249328677	-68,6947708139229	60,4261055004211	-6,26016330683716	-26,3320980072021	43,1520652770996	-53,2069358825684	-36,658176422683	45,1205825805292	78,6583175659165	43,3731079101932	32,4863777161257	69,2281112674989	133,063781738281	-93,5181198120117	-761,254577636719	-93,6209487915039	1,12069368362427	72,4082489013672	-50,0191383361816	14,1741943359375	-962,451843261719	304,98107910102	161,600906372699	174,67845153745	-39,0229339599609	19,4347229003906	-980,861938476562	-52,5351257340648	-7,40831184449856	153,485244751425	-23,375957489193	88,6007690431188	-9,03801250471534	-47,5607799989598
365	-144,279495237172	73,2432403542827	530,492736817219	74,3760452273821	39,2913932805902	-2,83351159122481	-66,8118743900164	31,7767696383295	66,6345977785311	59,3822898880395	37,3200492876188	-19,2992134087633	4,78042364132749	29,1270675657262	-41,7890281675699	-67,9922180174844	61,1304206844482	-13,733252525385	-32,880241394043	38,8010673522949	-53,8520011901855	-29,9572620386421	41,6737556455092	85,6388320919506	54,2503890988884	32,2662734980713	63,9477615346631	138,510833740234	-87,7294769287109	-753,577392578125	-96,5264434814453	-9,48702526092529	68,783805847168	-46,0251083374023	6,14422082901001	-968,001831054688	301,732147215559	155,710952759634	167,118621825581	-35,6409873962402	11,8289575576782	-988,223327636719	-48,2417488093635	0,567724587139836	159,065750125341	-11,9484157566015	93,1587142952154	-12,2428388598596	-43,6486890032686
366	-146,311309812797	64,2094039923794	538,517028806669	75,3076629626799	35,5221633900337	-9,9235401156246	-74,513648985038	25,8713245372102	63,4585494981584	67,0120925891208	32,6443138116787	-14,4720315923236	7,73532819814985	23,4727745053918	-44,5633354192703	-67,1817016600145	61,4062194827432	-21,5069751734534	-39,6008033752441	34,3676147460938	-53,740478515625	-20,9121227265782	37,4350624086164	91,5935668948771	64,7077636717037	31,2403888700884	55,0801429739602	143,532974243164	-81,8835601806641	-745,053344726562	-98,7955780029297	-20,9823093414307	65,15380859375	-41,271354675293	-2,85351228713989	-971,853393554688	296,799926757996	151,284317016423	157,818374633854	-32,1989097595215	3,20019841194153	-995,263000488281	-40,8292465199572	11,2474107739363	165,10073852385	0,961973667112488	97,1192245484107	-16,1811180121096	-40,5181620018762
367	-94,3581085202565	94,2786865235579	458,596527098914	36,3742065420323	53,4352569581974	41,5774116514002	2,07399773578674	48,1110534665806	76,5588684088549	-6,12654018432118	39,1714515679505	-34,8586425785402	-20,9162216200401	40,9398994451418	-3,95330905933843	-53,3477211003793	26,7322177874092	45,0711021418764	12,5565576553345	61,2421989440918	-17,4384326934814	-41,5539016723908	61,2768859868441	9,91812705718562	-31,9922618861797	49,795463561218	64,5812072743709	64,6028289794922	-107,752243041992	-786,605346679688	-29,3467292785645	39,4857025146484	83,0714645385742	-69,4484939575195	37,5829200744629	-899,343505859375	318,019653320868	234,159973145137	187,688796996767	-51,0775756835938	33,4916381835938	-907,186828613281	-64,8570785518743	-35,573574065999	81,6433105464154	-62,5805244435963	22,7644710541822	-18,6507472998829	-58,2075959994338
368	-102,135711669746	96,3193740842189	469,442687988174	42,8607025154499	53,6443786627987	35,8226852418548	-7,87194871867303	48,0839881883827	78,1099395738176	3,59578132641089	40,632129668791	-36,8590240472714	-18,5411930089534	41,7040176398885	-10,2767486574987	-58,3902244570812	33,6206970213658	38,3014488221847	6,94399833679199	60,3524932861328	-23,7018070220947	-44,3126983641101	62,0446472166184	21,0935096738248	-21,2604007720589	48,6556167600609	69,2172622679485	75,2049407958984	-108,094345092773	-783,374938964844	-40,5378265380859	35,6773567199707	83,8878631591797	-68,8902130126953	36,1010437011719	-910,280090332031	318,449188231999	222,28944396974	187,908081054404	-52,0592460632324	33,2884483337402	-918,963195800781	-65,8780746468939	-32,7317314151106	93,3223266602164	-60,2020797720557	34,6435050960401	-16,2309093474847	-58,886638999535
369	-109,041313171005	97,8122711170196	480,211547851384	49,0786437985188	54,3035087551156	30,2387142178376	-16,9338912964594	46,5201263430637	78,3922119155951	12,7750816355718	40,6872367867448	-37,7179069514023	-16,4447021476898	41,8452301015536	-16,1700153346535	-63,4037437427515	39,210529327132	31,5535373681533	1,14376211166382	58,9718437194824	-29,1764450073242	-45,2866172785752	61,9907073971088	31,4543800353888	-10,6956548688893	47,094463348127	72,119400024027	85,079963684082	-108,989379882812	-779,744445800781	-50,8178596496582	31,2320175170898	84,5283737182617	-68,7726974487305	34,0442352294922	-920,449035644531	318,56414794889	211,260162353516	187,190414428523	-52,6232376098633	32,3054809570312	-930,125122070312	-67,7017745967814	-29,6952266691578	104,377044677734	-56,4991874709377	44,9738197338924	-14,6826477057658	-59,5532650002232
370	-115,238021850519	97,8139266964208	490,567138671394	53,8816261297425	53,2590065019849	24,4025001525159	-25,739509582477	44,9177436827155	79,897186278734	22,3450775135715	41,0488853461342	-37,5916900639304	-13,8713512425024	40,8348503118406	-21,5069828036756	-67,1534881587173	43,7779960627234	24,1828727722745	-4,66653060913086	57,8816452026367	-34,3321838378906	-44,6473884587147	61,0886993409979	41,5834922789309	-0,0756572335745265	45,6650924680292	73,662284850765	94,3247756958008	-108,072326660156	-775,728332519531	-60,1099891662598	25,9638233184814	84,5312728881836	-68,386474609375	31,0971393585205	-929,761657714844	317,940856933797	200,78366088887	185,375534057834	-52,9599723815918	30,6975078582764	-940,690185546875	-68,6029434202756	-25,8492774965915	114,880310058402	-53,4919967651197	55,6207962035026	-14,3984346392601	-59,9387510007588
371	-120,779174803997	95,7333602900482	500,469635009437	58,6767807001572	53,0090484618365	18,3877220157552	-34,414752959689	42,6097984304462	80,2648849479121	30,7397155762564	40,9108467099997	-36,6484527592367	-11,3743419647506	39,4018020632404	-26,7529792785526	-69,9933395381702	47,4851684566729	16,6421852112725	-10,7539234161377	56,1634712219238	-38,7696952819824	-43,1143722531508	59,6643600465001	51,2870330808701	10,597239494259	44,4944801338849	73,8036270147815	102,963233947754	-107,503234863281	-770,700561523438	-68,2933197021484	19,5386829376221	84,1820907592773	-67,1626892089844	26,7313442230225	-938,288635253906	317,349212646063	190,731811523952	182,803482055277	-52,1365547180176	27,390079498291	-950,640869140625	-68,6656875615533	-21,2450256349806	124,663665771299	-48,3964195261029	64,9458160407199	-14,5913534170248	-58,8137440006182
372	-125,091957092536	91,5680160517256	509,617675781027	62,5137748714581	51,7101554869173	12,5118494035736	-42,3732986454942	38,6523284924324	78,7465667728716	38,4200668334619	40,1344070431532	-34,7046852109626	-8,56079101578445	37,2186965944695	-31,4392414094112	-71,7042312615788	50,4718551633928	9,10502243039136	-16,8434810638428	53,3446273803711	-42,4889068603516	-40,1806335447581	57,5976676937206	60,4301376342378	21,1342048646148	43,635112761783	72,509017943396	111,047157287598	-104,960914611816	-765,404296875	-75,5698623657227	12,3432273864746	83,1721954345703	-64,8875885009766	21,4750728607178	-946,161193847656	316,21801757771	181,463348389021	179,143600463698	-51,1319198608398	23,6277599334717	-960,453735351562	-68,0409545899775	-15,9084787373637	133,759628296192	-42,0038986201932	73,4460067745509	-15,5624818803827	-56,7366030030668
373	-128,922592163905	86,9630126917959	518,147338867915	65,5491790770923	49,7948074342385	6,70887422562132	-50,3617477413993	34,9302177437346	77,1289291380689	45,6205635071716	38,5019836432972	-31,9862251284193	-5,65650463111573	34,4809608462757	-35,7333831783966	-72,286148071719	52,6170578006906	1,57684683855407	-23,0915279388428	50,2202186584473	-45,5197906494141	-35,9633522036144	54,7466583252842	68,7845230101789	31,4845829009174	42,8599472045947	69,5466995245443	118,405387878418	-101,420585632324	-759,318054199219	-81,8717346191406	4,2528920173645	82,046875	-61,8463325500488	15,2116012573242	-953,187866210938	314,364776611701	173,089752197267	174,363906860623	-49,6658401489258	18,9011077880859	-969,752380371094	-65,6058807349749	-9,50852012434606	141,999664305277	-33,0964660651351	80,0872344974698	-17,021760940972	-54,5646550031286
374	-132,208282470289	81,6345214840684	526,335632324091	68,061225889947	47,5401916490171	0,821281849755647	-58,0128479001486	31,138278960501	75,1858749385072	52,5914344788867	36,3865089413542	-28,7956047060178	-2,6617918014576	31,1641998290253	-39,3931961060405	-72,2577743527068	54,2685127254607	-5,79501771948753	-29,4985313415527	46,4171829223633	-47,6083374023438	-30,7364196779278	51,3251647953322	76,3588867190877	41,8652114869375	42,3043937686156	65,477943419964	124,884185791016	-96,8210067749023	-752,46142578125	-87,014892578125	-5,00798654556274	79,9063568115234	-58,393970489502	8,18863296508789	-959,887939453125	311,99725341765	165,507751465121	168,712341308332	-46,6026840209961	12,5943126678467	-977,915222167969	-57,6827430771945	-1,19242000703005	147,569915773733	-23,3944797503389	86,1999435405298	-19,359516143915	-53,6639019985908
375	-135,075439454637	75,0564804103126	534,541687011484	69,2165832527942	43,9094581607535	-5,79478025406261	-65,4875335692729	26,0420227038027	72,5354537959312	59,6737480167741	33,1151123049588	-25,2415580749447	0,472741723089041	26,8627815247585	-42,6739349366081	-71,6808013912553	55,1219177237835	-13,4577569958881	-35,9947471618652	42,3152809143066	-48,8367309570312	-24,0611152649146	47,4934120175408	83,2760925291059	52,609844207539	41,996223449236	60,0140113823359	130,433547973633	-91,2829666137695	-745,100219726562	-90,1205749511719	-15,1729717254639	75,850959777832	-53,3925704956055	0,248809069395065	-964,650512695312	307,794372558355	159,862319946236	161,157669067413	-42,765869140625	5,30119657516479	-985,438110351562	-55,3939056376819	6,71368503563246	155,967773435119	-11,9212779991904	90,9557189934023	-22,1311378483128	-50,0733679994613
376	-137,767440794535	67,9398498505657	542,112609862789	70,2427978505061	39,6469955456875	-12,5900697712461	-72,7208633431651	18,871820450995	68,4729080200093	66,8659515378597	28,5982074727673	-20,1511573782962	3,81601953522174	21,6907005306524	-45,8146400447126	-70,4406509397348	55,5905075070599	-21,335544586636	-42,4747772216797	37,7563781738281	-49,0972061157227	-15,3100433349305	42,569595337145	88,9227066042244	62,5850715634965	40,3126602172976	51,2428932183759	134,852172851562	-84,6114654541016	-737,259704589844	-92,7669830322266	-26,076639175415	71,7911148071289	-47,5396842956543	-8,2881965637207	-967,944763183594	302,305175782484	155,473175047617	152,34736633332	-38,4586448669434	-2,9495222568512	-992,318359375	-46,7004203791674	16,0209217071501	160,080688476599	1,29811322736243	94,3361434923985	-25,3512001040868	-46,6841699983262
377	-84,0231857297548	93,2221908562895	463,529968261032	30,2902736656886	54,5906105042629	36,9116859434942	4,72796726292772	39,2578201298001	79,5354614265391	-7,1343226434367	29,3161582949046	-38,5254402150878	-25,4700164799592	36,3470878600399	-4,5664777754588	-53,0164642346644	19,1039237980902	42,5268135080282	7,92948389053345	61,4984703063965	-10,7305469512939	-31,6198772876015	64,1955224881324	7,59850771450193	-31,0663585661222	55,2111206049365	55,7320327749333	58,2749099731445	-102,976470947266	-777,621337890625	-22,123893737793	30,048131942749	85,1042709350586	-72,1746215820312	27,4156303405762	-894,600952148438	320,228027343453	237,834747314807	177,551589965465	-53,7377891540527	22,4364948272705	-903,768127441406	-66,5514526351015	-25,2697296137661	75,6524658201634	-56,8231086724558	19,2594337464997	-28,9773159032722	-60,584247999352
378	-91,1223831180714	95,4288864141952	474,120697021393	36,362403870051	55,5098800658372	31,5784873965541	-4,84796428671354	38,9278259276395	81,5985794062055	2,36073613152667	30,4233036048989	-40,6520462037758	-23,1670284267796	37,3799934371485	-10,8515262597819	-57,6286735538531	25,5108871460709	36,7031364441619	2,6172981262207	61,102710723877	-16,5191993713379	-34,6191253657869	65,9587020867705	18,7798099513145	-21,3406219483491	55,5745086664506	60,8783950801753	67,5552749633789	-104,907569885254	-774,061157226562	-32,2199630737305	26,611156463623	86,9148712158203	-72,9543304443359	26,2367668151855	-904,740478515625	321,239593505971	226,883621216022	178,047500610291	-55,779167175293	22,5218563079834	-914,596374511719	-68,3489990242183	-22,8807506562948	86,5968322752917	-55,7533416744346	30,615839004471	-27,0939769745485	-61,7479669990374
379	-97,5288238525152	97,6238403324366	484,852813720286	41,9567947390642	56,3843345649416	26,2388629915678	-13,7233409882043	37,7198295589132	83,2786712636107	11,4516382213058	31,3883571617496	-42,4230689986803	-20,9764938359683	36,9754257207043	-16,4925651554047	-62,8125495897833	30,557136535713	30,836046218141	-3,04909443855286	60,7684478759766	-21,9062232971191	-35,933216094717	66,7776718135858	28,6969146727132	-11,5206794740279	54,5853462228628	63,9292106635925	76,382698059082	-106,666000366211	-769,992553710938	-41,7681694030762	22,4171867370605	88,6352996826172	-73,4888763427734	24,2299671173096	-914,506164550781	321,963043213089	216,694168090829	177,498855590769	-57,1564865112305	21,8310966491699	-925,29638671875	-70,7952728271976	-20,1619739533619	97,0068435669796	-53,5889778138187	41,4683570850368	-26,2280254366017	-62,187820000821
380	-103,230949402241	98,3341522202792	495,066741943303	46,6426963809491	56,4464454635574	20,4971199034077	-22,4203052522424	35,8750076293087	84,5601501463112	20,1845321657555	31,3891258241866	-42,3121109009678	-18,8664436337676	36,2665481566492	-21,950609207125	-66,5999832146954	34,7411079408193	23,9563579555397	-8,77672004699707	59,9470252990723	-26,8882961273193	-35,7830085753203	66,6371765135103	38,1447868349429	-1,61374568917629	53,5118103036258	65,4784774787529	84,82958984375	-107,171188354492	-765,764831542969	-50,6430282592773	17,3304290771484	89,3034133911133	-73,80029296875	21,48366355896	-923,771545410156	322,089752197644	206,950851440107	175,863586426147	-57,9580307006836	20,3272819519043	-935,672546386719	-72,7304611203659	-16,915542602319	107,118972778239	-51,1955642681413	51,1870040887746	-26,2776889796451	-63,4825590002497
381	-108,597434998436	95,752288819013	504,974029540164	51,1321636466825	55,8802727758623	14,759100970925	-30,9717769619585	33,4708976744143	85,2468032822641	28,8321018219129	31,6411399824775	-41,5058403000533	-16,292596817188	34,9257698059964	-27,0636043548275	-69,773971556992	38,4909019472364	16,6344146726532	-14,5120143890381	58,3942794799805	-31,3847770690918	-34,3189125063853	65,4388122559444	47,5290184020362	8,51595592520041	52,6986618040222	65,9692916863643	92,8555755615234	-105,973365783691	-761,189453125	-58,7831649780273	11,5037631988525	89,6260147094727	-73,086784362793	17,7566757202148	-932,411499023438	321,627929687798	197,259963989302	173,518615722952	-57,7754936218262	17,8071823120117	-945,646118164062	-73,6185379025006	-12,8721055984147	116,831047057995	-46,4603042598273	60,4016571042534	-26,4752635958435	-63,9366069992329
382	-113,976371764857	91,7476730368146	514,012329100423	55,0069808959236	54,4852676393596	9,00801658651968	-39,1671218872492	30,4091224678173	83,8570861823503	36,9291915888213	31,1362495428967	-39,4345855720549	-13,3894329071145	32,9885330204427	-31,7645893094917	-72,120841979591	41,8457298276715	9,13211727200792	-20,3693618774414	55,8321418762207	-35,2469024658203	-32,0656127926659	63,4476203913371	56,6364440914315	18,7197551723826	52,1375694276744	65,1969375614028	100,40550994873	-103,6416015625	-756,12890625	-66,0804672241211	4,64703607559204	89,1013412475586	-71,0778045654297	12,9180097579956	-940,340026855469	320,571441650841	188,077529907043	170,290740967007	-56,6147613525391	14,2046527862549	-955,2607421875	-73,0150985721165	-7,84443998359158	125,978515624878	-40,1241302480207	68,8361816399309	-27,3357276916877	-63,4420509977512
383	-118,276535033449	87,5888519279709	521,785888672614	58,2160110470453	52,846107481962	3,42338681166556	-47,2724609375415	27,3058090201937	82,2861862181885	44,4228553771426	30,6486911767689	-37,2229156490162	-10,386713981654	30,7861499785539	-36,080284118601	-73,7935333236797	44,6691894522041	1,92807984301774	-26,4679222106934	52,4692153930664	-38,4049987792969	-28,6681175227554	60,7045211792201	65,139602661041	28,8556041718835	51,801231384438	63,1243782042156	107,778251647949	-101,480117797852	-750,001770019531	-72,6421203613281	-3,31282114982605	88,0687866210938	-68,2680282592773	7,04947948455811	-947,764892578125	319,541961669507	179,435104370254	166,493286132396	-55,1619300842285	9,6503381729126	-964,700134277344	-71,3591003431699	-1,9288775925558	134,617614746481	-31,399335860079	75,6082305899059	-28,3785095215176	-61,8310779976388
384	-121,935897827214	82,6241836547975	529,649841308297	60,818473816211	50,471401215217	-2,40723204632202	-55,2128143312946	23,4218254089262	80,0636367802233	51,7165641788564	29,3407726288557	-33,9901237491331	-7,18509101871606	27,9656925199902	-39,8624343873539	-73,9826583861972	46,6577148435424	-5,65813922892864	-32,6258773803711	48,7609100341797	-40,9693031311035	-23,6742496488575	56,8900032045061	72,8598480223408	39,1108818055834	51,4587478643976	59,6269874574359	114,512451171875	-98,0904541015625	-743,516357421875	-78,1510620117188	-11,9494609832764	85,7325286865234	-64,2755661010742	0,537080705165863	-954,232788085938	317,320404051928	171,50776672417	161,318801879422	-52,5867309570312	4,22030353546143	-973,421203613281	-67,4266128492195	5,0955185889262	142,659179686251	-21,5340309147747	81,6420364384385	-30,0979461669888	-58,2242279984083
385	-125,325759887145	76,9697265617355	537,374145508156	62,9744186408122	47,8825225817599	-8,60978984794271	-63,03773880044	18,7648849481475	77,1422424311184	59,1724166861674	27,775014874665	-30,3351287831471	-3,69411253928519	24,1915264126368	-43,1300888059422	-73,9053497308844	48,3585662837983	-13,2382240295783	-38,8666191101074	44,5995483398438	-42,7404174804688	-17,218702316006	52,3698158267847	79,7147293089952	49,6058349608682	51,0991706845018	54,5883636465923	120,045196533203	-92,29931640625	-736,975830078125	-82,4357223510742	-21,4416389465332	82,0808029174805	-59,629150390625	-6,72531127929688	-959,880554199219	312,724609375421	165,350112915335	154,397338867409	-48,5571022033691	-2,32890272140503	-981,270385742188	-60,867938996462	12,9590740203267	149,419754028692	-10,1504774093972	86,3157577512729	-32,1065444944764	-54,2444650003473
386	-127,823623657237	70,0317306509492	545,089111328261	64,0941314687127	44,0954895012996	-15,2892065045657	-70,7704772956201	12,3062982561276	73,0155258175388	66,2129440310211	23,2323818204783	-25,2113113399584	0,0196182744184026	19,4344577794512	-46,1170120248041	-72,9426727303216	49,2850227362222	-21,1314907076236	-45,1831092834473	40,4428482055664	-43,8121681213379	-8,9460277559789	46,6968994144291	84,8902511609829	59,6796951283535	49,0084495532704	46,5095024095336	124,823600769043	-85,917610168457	-729,838745117188	-85,6835021972656	-31,3907127380371	77,5563659667969	-53,2484931945801	-14,3752317428589	-963,445617675781	307,654693603055	160,360870361299	146,632369994886	-43,3558959960938	-9,78919506072998	-987,949645996094	-52,1142158508199	21,3289356234311	154,377731323889	2,78894448253258	89,5605926506849	-34,2677307133647	-50,6826100007081
387	-71,6533966058954	89,3091888398729	469,140808105234	23,5883808127149	54,1751976015845	31,5819911961289	7,68218422047873	28,2514953619221	81,4163894658057	-8,64130473185218	17,3100319510038	-40,5990153512451	-29,6307106010124	30,1992492662088	-4,93244695661328	-51,8571395898454	11,525278089158	38,4108543432007	2,73882961273193	60,845287322998	-3,24993872642517	-20,6209182731796	64,8511962887603	4,82558631827441	-30,3449020386809	59,213802337462	45,1257324209168	51,111759185791	-96,3570709228516	-767,914794921875	-14,4003791809082	19,1063671112061	83,5991058349609	-72,1476135253906	15,9292907714844	-889,12451171875	320,57733154258	241,655868530729	166,389236449769	-53,0628929138184	9,15660285949707	-900,036010742188	-64,9850082408966	-13,6850843431545	69,5230636586086	-47,5544166570485	14,5422315599769	-38,828800203028	-60,5236130015075
388	-78,42283630341	92,0091323848077	478,916320801037	29,3410511015863	55,8271408081221	26,8391551971346	-1,34802174560755	27,6123104096115	83,5034942622079	0,225716889422589	19,4021072381863	-44,243930815314	-27,7190246576969	31,2714767445077	-10,9799880976256	-56,7783927905337	17,0690498339491	34,7686653116982	-2,24832701683044	61,3659324645996	-8,52443599700928	-23,0859317779958	67,4740066527125	14,8957176206645	-21,6224422458775	60,6237716673484	50,1614112848524	59,2398376464844	-98,2485275268555	-764,313110351562	-23,0448722839355	16,0279674530029	86,8065490722656	-74,0425872802734	14,8662605285645	-898,201232910156	322,200561523949	232,107543945443	166,936752319352	-56,1766967773438	9,53616523742676	-909,656433105469	-68,5676727297999	-11,834155082835	79,0473556519964	-47,5256423967596	24,5451564797737	-37,6712112442854	-62,7786220001879
389	-84,26560974147	94,5560760471996	488,807891845541	34,3299446106158	56,9920997616797	21,8201847074617	-9,91230392462558	26,4406776427021	85,2512130735362	9,01745796198309	20,2293167113538	-45,7275962826471	-25,6252193453702	31,1059894562557	-16,4767913820117	-59,9001503025246	21,3090343474	29,0071411147605	-7,58882617950439	61,4135780334473	-13,5094051361084	-24,4507999419381	69,0796279906489	24,2587108611416	-12,7573251727872	60,7427902216501	53,4385261529901	66,981689453125	-99,8694610595703	-760,274291992188	-31,362133026123	12,0966415405273	89,4855804443359	-75,1635208129883	12,9339246749878	-907,130798339844	323,339508056859	222,979797363111	166,607391357313	-58,410572052002	9,03552627563477	-919,392150878906	-71,7930450427433	-9,59007740001837	88,5065460207093	-46,9140434253568	34,5561637877796	-37,7951545713676	-63,6044730019691
390	-89,9843063348597	95,3614349330645	498,511657714121	38,754592895368	57,1237030038372	16,4061908725607	-18,3297882078346	24,8386764525833	86,5697708133282	17,3149738317645	20,1281013501304	-45,4028320324156	-23,7207717890885	30,6619434353811	-21,8817977902869	-63,9429283149515	24,8656539919348	22,9706287388282	-13,0703773498535	61,1909980773926	-18,2895374298096	-24,593170165901	69,5312194825009	33,225627899079	-3,69145989463526	60,467964171826	55,303916930263	74,363883972168	-100,686233520508	-755,965209960938	-39,3958930969238	7,40942192077637	91,3201751708984	-76,0203552246094	10,3206310272217	-915,811828613281	324,62023925729	213,97447204603	165,576553344478	-59,457447052002	7,77436923980713	-929,19189453125	-73,9677734372382	-6,74651765824288	97,9227828977759	-44,1749572760678	43,7619018559349	-37,9414901738114	-65,2569579998944
391	-95,2986907956698	93,6996994005824	507,835662841687	42,6677513118875	57,0296134935988	10,7405061721957	-26,6731052399401	22,8339290622101	87,3795852667733	26,0993156432065	20,3723869337187	-44,6901359571986	-21,2563743595015	29,6313552857584	-26,9598712923374	-67,3402023314649	28,23594474779	16,2349166870785	-18,7958278656006	59,9853324890137	-22,779390335083	-23,5590248106607	69,001243591389	42,0761337280222	5,59569311101939	60,0865745552962	55,9093971253831	81,2076187133789	-101,748229980469	-750,820617675781	-47,1959419250488	1,78750932216644	91,9759368896484	-76,0889205932617	6,82287740707397	-924,358947753906	324,925476074318	205,062377929734	163,531204223616	-60,2682762145996	5,63830471038818	-939,046752929688	-75,5683898924799	-3,18438673021079	107,101409912159	-40,1290473942086	52,5701446534742	-38,3866920475765	-66,1015700005092
392	-100,49423217765	90,6786422725773	516,745300292832	46,057052612443	55,7302207951155	4,99341440210424	-35,0992431637917	20,6981601709519	87,7955474844358	34,4337120051922	20,6268062583682	-43,58163070574	-18,4541664127968	28,1684360506754	-31,7518081667676	-69,9003829967283	31,5081710814866	9,00199318008652	-24,5358085632324	57,6189041137695	-26,8102359771729	-21,4287109375619	67,2755966188586	50,8293380736651	15,1428127285409	59,9752120969464	55,4636688224453	88,1809005737305	-100,978103637695	-745,688049316406	-54,362850189209	-4,68146896362305	92,1618728637695	-74,7995529174805	2,40551924705505	-932,375305175781	324,430480956711	196,302932739517	160,630355834861	-60,1410293579102	2,50984001159668	-948,609191894531	-75,9707565318583	1,21873843653989	116,148094177239	-34,5977630610097	60,9154548641455	-39,1946449278287	-66,2889100006783
393	-105,284156799109	85,8725585945247	524,660888671694	49,1696395873061	54,1159095769559	-0,621741533156968	-43,4578247069187	17,7794094089859	86,6068191531617	42,3518791200597	20,3406581888728	-41,2999572766052	-15,3322906495988	26,405691146888	-36,1728744507341	-72,3710174563106	34,7090682982255	1,72572124039856	-30,2933559417725	54,311466217041	-30,4440593719482	-18,4657974243568	64,8660278321652	59,3881187440002	24,8834705348962	59,7551765452395	53,7056274414411	95,0619354248047	-99,0021667480469	-740,431701660156	-61,1211166381836	-11,886116027832	91,7041015625	-72,4397354125977	-2,70967316627502	-940,0576171875	322,475830079715	188,067214965368	156,764556885211	-58,8866195678711	-1,3465895652771	-958,059143066406	-74,5734329194491	6,54146385249668	124,980140686025	-26,8191738132301	68,1724548339537	-39,8467025761348	-64,9263079991721
394	-109,926811218466	81,3742752083711	532,424987792912	51,9497489929267	52,1824417117985	-6,20000266941129	-51,6345672605939	14,2849311825634	84,1576461788787	50,1505012511633	20,2695446019296	-38,8103523253247	-11,9017467498134	24,0602645875015	-40,0253524781303	-73,9963684075985	37,5812187192873	-5,82599306110851	-36,0343856811523	50,3450889587402	-33,6001205444336	-14,334512710424	61,2461318971104	67,499328613431	34,7486953735925	59,897975921966	50,9566955561617	101,493003845215	-95,2814865112305	-735,276916503906	-67,1154251098633	-19,754280090332	89,5598373413086	-68,9569625854492	-8,47771453857422	-947,151977539062	320,209472656118	180,136947631712	152,231369018558	-56,5794715881348	-5,9168758392334	-967,141784667969	-71,2337799088081	12,7393054960412	133,510818481737	-17,6833839416349	74,4812164305347	-40,9935073851412	-60,9130590014787
395	-114,128028869469	76,6104736331295	540,091979980288	54,3529663083171	49,6959495546801	-11,6346387868455	-59,7585449221617	9,96523857185223	80,711769104403	57,7073440547939	19,7322463982564	-35,1726837149442	-8,04545783999488	20,9374732977436	-43,196022034048	-74,744773864941	40,1742057797689	-13,5008983610276	-41,9819297790527	46,4208488464355	-36,1968727111816	-8,91269779194698	56,6218605036786	74,9116821286007	44,9122810358933	59,7446441629823	46,6668930039719	107,434143066406	-91,1070861816406	-729,063415527344	-72,3090972900391	-28,2188949584961	86,3364105224609	-64,5240173339844	-14,8088808059692	-953,436279296875	316,398162842576	173,156066893944	146,685409545776	-52,4061737060547	-11,3057804107666	-975,274291992188	-65,4905242923814	19,6950092317036	141,372970581238	-7,05685663186261	79,7149963370338	-42,197177886189	-57,7343600010226
396	-117,643196105671	70,6108245853202	547,404296875396	56,6367378228441	47,4360885610114	-17,5526313781785	-68,0538558966957	5,37000846797136	76,5059890748722	64,6810607914936	16,4313983946727	-29,2783527385864	-3,90930199615855	17,4054508205688	-46,2741241458079	-74,8391799924417	42,6943893428789	-20,8825321204772	-47,7310638427734	42,1554183959961	-38,0732841491699	-2,10724854448195	50,1379775997937	80,8408966064468	54,5957717889927	56,3656730647242	39,5732383727937	112,919967651367	-85,2621002197266	-723,006774902344	-76,8732986450195	-36,9584007263184	81,8436431884766	-57,9254760742188	-21,2587642669678	-957,974609375	311,506042480104	166,985443115203	140,294204711403	-46,6878929138184	-17,3648452758789	-982,325622558594	-57,0009384152594	27,1269779207695	147,810562134154	4,94932174653329	83,3067092892524	-42,9328384402478	-54,0155450011702
397	-57,0631446832976	81,1556549038482	476,492645262604	14,8622276081706	53,0810044292438	25,7922281606332	11,5834178936607	14,6280088422152	81,6755294794607	-11,7699203486566	5,63232183395569	-43,5393791201033	-31,6156101231296	21,1891975395991	-5,39253473278562	-51,8906211812351	0,295761468648088	36,1335945111529	-3,66616702079773	59,271858215332	5,24972057342529	-8,20417785613623	63,4396629336563	1,54089844182677	-28,4943119479604	61,6282787657429	31,8848719880286	42,6940231323242	-90,1863327026367	-756,544921875	-5,73256587982178	7,2635350227356	82,0469360351562	-69,9541015625	3,25829768180847	-883,046142578125	318,966583251473	245,745895385799	153,716873168585	-50,1249084472656	-5,86914777755737	-895,934753417969	-64,519401550005	-1,28151345237185	61,87557983347	-37,4009361249089	8,74100112952891	-50,7735366815916	-60,5805440006146
398	-62,9862632744359	83,6636047374284	485,010223387633	21,0378325384789	54,7296598348468	21,2013633895127	3,04727792841014	13,8617486969069	84,1629333508903	-2,89771938437826	7,03629636806162	-47,6137428278541	-31,2240009289137	22,5511760721021	-10,3975667962374	-55,4876022349421	6,10792541422265	32,0158767734915	-7,76716709136963	60,8468742370605	0,498075246810913	-10,0632410049634	67,2234649636739	10,0354719157819	-22,1895313247591	63,7221336361063	36,5964317311012	49,5851783752441	-90,1828308105469	-753,365478515625	-13,0086469650269	4,29736804962158	84,293342590332	-72,0743103027344	2,33229851722717	-890,738830566406	321,755279539797	238,114624023407	154,427459716619	-53,8452835083008	-5,45621490478516	-903,914184570312	-67,6799316385924	0,348587870879299	70,4606552122239	-37,5537643432024	17,5765342716583	-50,2872200019785	-64,0676269972409
399	-68,3538131717361	84,7101974502689	493,326690673145	25,8145408629806	56,3627471912187	16,8106651301968	-5,19199991211189	13,1743774410936	86,3595275866307	5,91877508194926	8,52160739874216	-49,7096405012913	-29,5477733609409	23,2936725614382	-15,830289840187	-59,9237327530312	11,0569858511072	29,0349464352172	-12,7317667007446	61,0498962402344	-4,24419784545898	-11,0873661041996	69,1027526855167	18,3442344667798	-14,5615615835263	64,3456649790534	39,5428962703131	57,078254699707	-90,9892196655273	-749,873107910156	-20,1971397399902	0,86381733417511	87,4680862426758	-74,1392593383789	0,689343273639679	-898,746154785156	323,596893312399	230,352172851996	154,356811523589	-56,8892631530762	-5,46765899658203	-912,578491210938	-69,3135147108325	2,8187317832008	78,9026107793291	-36,6363410934933	26,069650649717	-50,1144142146574	-65,6369779993994
400	-74,0507202134747	84,532630923264	500,695098878698	29,9198417658447	56,8718605031658	12,0716085434139	-13,407464026663	11,8724460612275	87,5441970842845	14,2758007052102	9,08191108666773	-49,6557121276346	-27,9108734135506	23,2579002385323	-20,9269542694477	-62,6573028541797	14,172846794192	22,7827873245163	-17,9068012237549	61,5152893066406	-8,76695537567139	-11,2667770390531	70,5313949578693	26,5391387937515	-6,69909667900542	65,4524230951568	41,3000221252273	63,4173698425293	-91,8949432373047	-745,845947265625	-27,1444931030273	-3,44543838500977	89,9842987060547	-75,3237075805664	-1,75785744190216	-906,649658203125	325,202209471655	222,480392455986	153,715469360297	-58,6320152282715	-6,33028268814087	-921,491333007812	-71,6168060315838	4,6501617433645	87,632598876358	-35,1538124080493	34,5433425903356	-50,8271713257121	-66,7671050010252
401	-78,8128280651322	82,8775024514306	509,557891846167	33,0628089908247	55,6750564600968	6,85450982877277	-21,4754962920482	10,626125336067	89,2444915776835	22,807811736755	9,62386322170223	-48,9250030519049	-26,2816123949777	22,9305858610179	-26,2477836606638	-64,4302291882589	16,7904644016278	16,014789581043	-23,649881362915	60,716495513916	-13,1666574478149	-10,4879064560395	70,6660614005772	34,7555694580469	1,42012202836327	66,0172653199901	42,1189079285308	69,0786666870117	-93,1609039306641	-740,702087402344	-34,0189476013184	-8,79653453826904	91,8457717895508	-76,152961730957	-5,22553682327271	-914,541748046875	326,337951659914	214,397140502894	152,255874633788	-60,1130180358887	-8,22533512115479	-930,689819335938	-74,3788223269732	7,61549425121592	95,9087829590786	-31,6495265946859	42,6955184931068	-51,2304496758403	-68,1824340000797
402	-84,7361450190061	85,4955596879406	518,538452147185	35,83998489524	55,2269706737453	0,235638487427582	-29,8358345030618	8,96690177862105	90,0348663321333	31,3563442213765	9,19529914926175	-47,5214920055243	-23,8448619836245	22,0862941741366	-31,4371509547162	-67,2717514027989	19,8170223250026	9,18295764798332	-29,2787799835205	58,2734336853027	-17,2727661132812	-8,80911159520852	69,3471908573295	43,0759468080261	9,98733329837683	66,4336395264588	42,0097999571946	74,8846130371094	-93,2128982543945	-735,670349121094	-40,6264343261719	-14,901683807373	92,750846862793	-75,6572799682617	-9,43976306915283	-922,260559082031	326,645690917256	206,141372680634	149,752639770317	-60,9030342102051	-11,0178537368774	-939,967956542969	-76,0345230095691	11,3925275804272	104,470321655274	-26,6004161828162	50,5896339414226	-51,6971015920972	-68,5716479994848
403	-90,5769424450887	82,4997406020644	526,65185546899	39,1030731202327	54,8802680965077	-4,4762210840861	-38,2973213193749	6,80556774186934	89,2232589718132	39,289291381544	9,63896751457948	-45,5843620297944	-20,5828990929211	21,0380077350794	-36,0819015492966	-69,9595794676851	23,4348220822637	1,98021042357524	-34,6644172668457	54,9675521850586	-21,282642364502	-6,3593626021036	67,2099990846077	51,6462478639365	18,7698440558419	67,1105041494969	40,9338226317515	80,797737121582	-92,4304351806641	-730,791076660156	-47,2307052612305	-21,4306201934814	92,988410949707	-73,7245407104492	-13,8748941421509	-929,893615722656	325,77304077076	197,871093750183	146,422958373782	-60,747745513916	-14,2912921905518	-949,417724609375	-75,8041992183258	15,9800777434966	113,282096862899	-19,542642593042	57,7749633786316	-51,6366424556282	-67,5511779973255
404	-96,3892669640308	78,8059921218876	534,596008298449	41,9187202457678	53,6659393315239	-9,4189424508886	-46,8843536372623	4,14170360443109	87,3683776845427	47,3555297847883	10,1119480135036	-43,1154975884356	-16,782373428031	19,4732036581352	-40,0473327631197	-72,6350555417298	27,1446228023847	-5,58293247213521	-40,0546226501465	51,2975158691406	-25,2040748596191	-3,23788928938636	64,5701980584186	60,4532852171075	27,9690780639565	67,3761138897738	38,8654937735118	86,6004638671875	-90,9533309936523	-725,875122070312	-53,7309074401855	-28,3440170288086	91,9717483520508	-71,1090087890625	-18,7246685028076	-937,389282226562	323,128417968836	189,896728515772	142,391143798366	-58,163688659668	-17,8035297393799	-958,452758789062	-73,2299957275014	21,2233352662007	122,386581420917	-11,2418327332543	64,3376770020689	-51,4883422852199	-62,8354150037621
405	-101,969894408499	75,2217330923352	542,342712401825	44,6346359245261	52,0325927731994	-14,4970178602058	-55,5331726072149	0,700699508824367	84,1256790158231	55,3274765008354	10,8333282466647	-39,9528274523411	-12,6327562332798	17,4413700107691	-43,3502922060491	-75,0402755737717	30,817028045492	-13,4569826116866	-45,3813667297363	47,7095832824707	-29,1734523773193	0,846460997918459	59,7924003600295	68,713981628253	37,6387786855228	65,859680175918	35,4968109129253	92,7248306274414	-88,027946472168	-721,355163574219	-60,3485336303711	-35,5533905029297	90,1617660522461	-67,086296081543	-23,6211795806885	-944,4990234375	319,555969238765	182,148178100307	137,777481079045	-54,051212310791	-21,4637298583984	-967,231140136719	-68,3226547245567	26,9606781006916	131,495269775488	-2,0285592074261	70,4197463981589	-51,4626655578304	-60,8953209990095
406	-107,069755553409	70,2652130114053	549,247985839162	47,5301513657215	49,6647453306406	-19,4659347539297	-64,3927993773195	-2,20047331049094	79,8102569570263	62,3234176641556	10,4831275908871	-33,7143516556273	-8,05569457976882	15,141285895886	-46,2870559694556	-75,8300781250077	34,8143272394919	-20,9098701481429	-50,499683380127	43,1388931274414	-32,3879051208496	5,63800668744214	52,6234016420595	75,4853134161936	47,3297538755702	62,6526756289771	31,0724563598554	99,2199935913086	-84,1174545288086	-716,007751464844	-66,2714309692383	-42,8161163330078	84,8284149169922	-60,9436912536621	-28,6776142120361	-950,531311035156	314,931243895987	174,746963500804	132,900878905725	-49,0189552307129	-25,9254112243652	-975,678283691406	-61,3943862898195	33,2172317502026	139,961898802882	8,22661113723265	75,4564971917936	-51,2570381172865	-56,4797820004097
407	-40,7453880305869	70,5867919914589	484,948913573483	6,45030151216567	49,1606457985146	18,5862431616818	15,2236433022051	-1,65454757147011	77,2830352764295	-12,0426502229548	-10,9310150132267	-40,9254875182829	-32,2705230717358	10,943084716478	-5,52442407592813	-45,0466194152152	-7,75570154704637	27,3287734954431	-11,742262840271	53,8103218078613	14,569917678833	4,96560382921242	57,824882507828	-1,45960628986191	-26,7926846352669	65,541076446775	18,4897342773251	34,4503746032715	-82,9604949951172	-745,286499023438	2,78015804290771	-5,08839559555054	77,1344299316406	-66,5120697021484	-10,2158117294312	-876,243286132812	312,829498291838	249,748977661701	139,346694945454	-46,3887138366699	-22,6623954772949	-890,306884765625	-59,2435073858473	12,8217964174196	54,4464721675425	-20,2201652533714	2,27813339326044	-58,5399894706406	-57,0328940004724
408	-44,8106613180722	74,0802688610089	492,66601562416	12,1579828255292	51,3621253964324	14,3918275835786	7,56991052626965	-1,80642020642996	80,493537902519	-4,99745082795327	-8,46962165778713	-44,4827270512675	-31,7243175518013	12,3873605731644	-10,5466499310962	-49,4424667343903	-4,99550342405753	25,7854499740132	-15,3181476593018	55,0782585144043	10,1026344299316	3,6743726737336	61,3969154350668	5,45488309875541	-19,3114860898513	66,3071076077402	20,8943521993659	39,9755210876465	-83,0472259521484	-741,118408203125	-2,86571788787842	-8,3240385055542	79,7712249755859	-68,6335525512695	-11,2110424041748	-883,167175292969	316,730010985676	244,313690185732	139,852691650081	-49,4226379394531	-22,2692127227783	-897,783752441406	-62,8696670530907	13,6560420990924	61,6226081843135	-21,4758796681546	8,949522018648	-59,4254569998584	-59,6285440000842
409	-50,1593437202842	77,3269119249073	499,617614746064	16,6952018736718	53,2524795531392	10,4812021258286	0,146408825510074	-2,14092183083403	83,3131713858718	2,57920574991103	-6,20862769978958	-47,5634689334775	-31,1543025973188	13,4755821229348	-14,6013317108974	-53,0458755507067	-1,63029467930134	23,3938770272891	-19,2047634124756	55,9862098693848	5,6922459602356	3,30614995960059	64,2271957396499	12,2092189786944	-12,1380331029991	67,4013886684357	22,9309009480328	45,0667762756348	-83,6887512207031	-736,958618164062	-8,61694049835205	-11,6086502075195	82,2325897216797	-70,202392578125	-12,4690380096436	-890,093811035156	319,457519530714	238,350753784147	140,035507202415	-52,9443016052246	-22,0880966186523	-904,889709472656	-66,3060531605764	14,9450769422481	68,5155410767287	-21,0815086361124	15,5706901556346	-60,7822952249149	-61,89199399961
410	-55,6496925354561	79,1454238900822	506,475219726256	20,3868064877989	54,4256401069651	6,25955581669733	-7,3691477776324	-2,79591083513777	85,8569869996914	9,30770587951254	-4,0322136892901	-50,2924003589716	-30,178365707275	13,9393768314146	-18,8732852934476	-56,7590637217926	1,57319152408281	19,937671662073	-23,8380718231201	56,7574501037598	1,53856098651886	3,67731428131134	66,4207458496934	18,9328594207393	-5,32868815513202	68,5732402500598	24,3301548041423	50,2610511779785	-83,8136444091797	-732,932434082031	-14,3557024002075	-15,3990488052368	84,6669158935547	-72,5888824462891	-14,6462345123291	-896,758728027344	322,356964111041	232,409500122064	139,553314209116	-55,7611465454102	-22,4353332519531	-912,401062011719	-68,6765441906646	16,7085380554956	75,7694778435816	-19,7377223960751	22,567804336255	-61,6272392256884	-62,7204130021317
411	-61,4342155430355	81,0306472753395	513,068054199971	23,3003158574675	55,207340239958	1,57275700630376	-15,0826911934281	-3,67572689055995	88,1290740954824	17,225208283122	-3,21847009611519	-50,8871803285437	-28,5656414047908	13,9208107000236	-23,3277778640869	-60,6671638490405	4,63090228984107	15,7680568714753	-29,0325469970703	57,0752258300781	-2,68251776695251	4,53620338391615	67,6851577752905	25,9998226165092	1,53522649966657	68,9585440064944	25,102507401622	55,7592163085938	-83,5325622558594	-729,425170898438	-20,0878582000732	-19,8064651489258	87,3208541870117	-74,2918472290039	-17,4944076538086	-903,620056152344	324,987823483105	225,996368407026	138,624801636377	-58,1876106262207	-23,2906913757324	-920,402526855469	-71,6220092767946	19,0955810547754	83,0443496709078	-17,2165470126521	29,7163333891424	-61,5318336487249	-64,5222320013818
412	-65,0727539112056	80,8211822521338	520,039245607498	26,3686122883153	55,6549301159122	-3,00529313017173	-23,2929840085672	-4,85112237994812	89,5498657240759	25,7853984825612	-2,4157853113287	-51,4741783141568	-27,7675228122396	13,6404180537604	-29,0864849089497	-64,6753616310421	7,57470846055219	10,1223964680837	-34,7101898193359	57,4727630615234	-6,51495933532715	5,61282253308295	67,1316833504311	33,2209930422819	8,47233111245056	69,0826910327719	25,4316685494008	61,0524368286133	-83,6596755981445	-725,512084960938	-25,5545024871826	-24,8704490661621	89,9104080200195	-74,6324310302734	-21,0106544494629	-910,484924316406	323,889923101579	217,738037110759	137,764877316209	-57,9046936035156	-25,0896148681641	-928,674682617188	-73,5625076282938	22,3212490079555	91,1271286006824	-13,945474624222	37,2121887200751	-61,9225349428724	-66,2239149960561
413	-74,3930053652781	78,9659423824362	528,010864262192	29,70810890006	56,1723861692174	-6,52297306342147	-31,9269161229687	-5,63097667781389	90,4991836560149	34,4670486448205	-0,11081228618159	-50,5330047615668	-25,6867675780728	13,3919334423994	-34,5400161745584	-67,3167037988883	10,8522472391079	3,13400578612126	-40,301685333252	55,9434280395508	-10,9742116928101	7,2462587365076	65,586807251616	41,4472427371363	16,0318745508971	67,317591389856	25,6682000000481	66,6855773925781	-82,7437973022461	-721,838439941406	-31,247444152832	-30,6560020446777	91,9269714355469	-72,6644897460938	-25,1750316619873	-917,64453125	324,226043699846	209,855316162437	134,721069335466	-57,3169631958008	-27,7866744995117	-937,60791015625	-72,5868909210706	25,7612669559061	99,6684617887681	-8,68924713212283	44,6342735290894	-62,0014686595511	-65,6142810025171
414	-81,4428482064167	75,0628509574864	536,272949220223	32,5093345626845	55,719551085318	-11,5141906744384	-40,9242401134617	-6,38913917746383	90,4388504019197	43,0980453496363	1,36030364025823	-48,3329391491919	-21,5329246533393	12,8728094120205	-39,4198036184538	-70,7495498683753	15,7000198367357	-4,30697440964654	-45,1645240783691	53,0196533203125	-16,3026008605957	9,38795471189824	64,184501646531	50,5212516795257	22,3083270106442	68,1863925100157	24,1830078550134	72,4327774047852	-83,1283721923828	-717,939819335938	-38,5247192382812	-36,2989349365234	90,6896057128906	-69,8575897216797	-28,5211715698242	-925,590881347656	323,243041991131	201,522933959665	131,327285766168	-55,6860771179199	-30,0832424163818	-947,418518066406	-70,6016769422536	29,8288993838186	108,870101930508	-2,31680822383441	51,9796829220905	-61,5280914309281	-65,2378010000045
415	-88,9689636244817	72,7408447297066	543,700073243533	34,6580200198408	53,616710664567	-16,4299163816706	-49,9422836316664	-9,04479599001447	86,9929580694381	51,9420661916484	1,95951068531603	-44,7841644291762	-16,9667911527211	12,6642341613929	-42,5313720709094	-74,7815780615575	20,8503360737768	-12,0318355581028	-48,9778900146484	48,3490333557129	-21,4823665618896	11,9414310449621	60,154308317207	60,2860870356109	28,4540805855247	68,6728515603741	21,7540397672118	77,3334808349609	-82,1997833251953	-714,466430664062	-45,4781951904297	-41,7664642333984	87,4078750610352	-65,754264831543	-32,2591018676758	-933,100036621094	320,042388914941	193,033477783001	127,928474425734	-52,1669692993164	-32,545654296875	-956,770324707031	-68,0495147684478	34,360019683571	119,350860595959	4,82418823241824	59,2988777155984	-60,8281211855907	-63,6500019979228
416	-96,0484542828574	68,8663864115865	549,961059571809	37,5485229481017	51,3885650657831	-21,0485992427666	-59,3541755693601	-10,5197963727943	82,9873046861605	59,5779075624261	2,78338360756861	-39,0709228512785	-12,3473911268333	12,1658916472718	-46,2119560228043	-75,8613128689709	25,8299808522148	-20,6953239428904	-52,7826843261719	43,826301574707	-26,8618621826172	13,8515672688949	53,3200988776429	68,4562606827419	37,4006767300398	66,0884475694181	20,2520980865002	83,257568359375	-79,5550003051758	-711,811340332031	-53,0075340270996	-47,3991813659668	83,3338165283203	-60,7017059326172	-35,9559936523438	-940,696899414062	315,864318846115	184,251586914578	124,576805115349	-47,9853782653809	-34,9208450317383	-966,491149902344	-62,4302406301671	38,7350997922853	129,534683227808	12,7327842706418	66,0652389524794	-59,322872163328	-58,8902739981902
417	-24,1541595482317	59,6979637138419	493,12417602422	-4,18811554457475	41,7554241907761	10,7890966666194	18,280609132007	-19,1159629823384	69,5956802383068	-11,1044826505664	-30,5791912054023	-37,6978912347689	-34,501647948339	-0,49877759720985	-3,44386172407278	-39,200042723956	-20,7949600158855	19,1242866534025	-21,8404407501221	47,4855842590332	26,8172855377197	21,5037212361329	50,3485794065741	-5,01455736117058	-23,4021025131112	65,0768401429306	1,77553273654042	27,4879264831543	-71,4730911254883	-735,7041015625	12,933217048645	-17,6317653656006	68,2218704223633	-60,0191688537598	-24,4973602294922	-868,131225585938	306,058715818595	256,524322507917	122,070999145746	-41,986930847168	-41,5401802062988	-882,254516601562	-52,410911559513	29,42167091403	45,7267456072201	-0,138505198118033	-4,84495864758889	-62,4626501189307	-49,9836240051993
418	-27,4608592993289	63,6691970842507	499,547485350411	0,125720791923936	44,7774288472139	5,66816628025891	12,3892641047133	-19,3919677721727	74,0246200533755	-5,73400450098767	-27,5608367890098	-40,9218215947706	-34,5516395561912	1,00242948624419	-7,62821531342849	-42,7061805733689	-18,5044784460878	18,5295887083277	-23,4491424560547	49,3070831298828	23,2693042755127	19,8267688745213	53,4622764572138	0,703834594951759	-16,7841600595971	67,0612056142876	3,08129158661118	31,1542434692383	-72,8558578491211	-729,31884765625	8,07620048522949	-21,1960163116455	70,4119033813477	-63,8542327880859	-25,2607955932617	-874,14501953125	307,572296144406	251,707427978144	122,39735412691	-45,8461875915527	-40,9823951721191	-888,714965820312	-55,7813453663365	29,3288192748267	51,7436866780298	-0,0840611288932713	0,124288614400504	-61,8716594868217	-53,625565000805
419	-30,686475759956	67,6012573338071	506,580200201298	4,51585101859829	49,3788185134213	3,61280750945988	6,15193891388056	-19,5130958620562	77,7321243325987	-2,23389553755317	-23,6806125669124	-44,2797431953603	-34,6116676329913	2,41851115173198	-11,7445173284171	-46,6331253057788	-15,9656209897097	18,7406196577606	-27,0771770477295	51,1639175415039	20,0019283294678	18,865550996802	56,6508064247369	6,15668249477729	-11,2299062796495	70,9032801362684	6,13286221553544	33,6991767883301	-74,1537704467773	-723,266357421875	3,6965959072113	-25,7974605560303	73,1642227172852	-68,0152893066406	-27,0695514678955	-879,984130859375	311,497375489757	248,137466430439	123,193511962977	-50,4579200744629	-41,197208404541	-894,817993164062	-58,9734993002671	29,5824165361402	57,5549163835909	0,436282625404909	4,91846725579425	-62,9908987418233	-57,1675419967894
420	-34,4425125046901	73,0680084123483	513,26611327058	8,80848407613631	53,3841705334642	1,82393002183922	0,216343969021774	-20,9595527611319	82,3777999888078	2,890649320284	-21,1128234879744	-47,5628967310649	-35,6065864533798	3,89913749620612	-16,0124721511932	-50,1038475087027	-13,2878465646165	16,0597686833982	-30,3506908416748	53,6413078308105	15,8922967910767	19,6369495385942	58,8044242877173	12,304850577998	-4,18767562742695	73,3524676848832	6,77027425203693	37,3315773010254	-73,7400360107422	-719,797607421875	-0,169513121247292	-27,9200305938721	77,2039489746094	-70,6309814453125	-28,359468460083	-885,64697265625	315,332214356636	243,734893798147	123,298843382634	-52,3377990722656	-41,2545204162598	-901,144348144531	-64,0973205568301	30,7638111132421	62,4348869335556	0,0508389567848653	10,2803897833633	-65,8990707363546	-61,6138339964038
421	-39,5459251423803	76,9768066396611	519,543151857675	12,3798427570481	56,8781509362915	-2,94017147865712	-6,7231078172622	-21,0253791819529	85,5479049690419	9,5635986344862	-19,3833255772149	-49,7813796986798	-33,8826293956741	4,34143114139119	-19,5429706602568	-54,5724372898196	-10,3874683370677	13,4736499758027	-34,7180252075195	53,6299819946289	11,6948404312134	19,7888793984156	60,1868171702369	17,7851505299835	3,03152865475532	72,6266962337039	6,03709933055689	42,4102935791016	-72,8459014892578	-717,0546875	-5,01506662368774	-30,8910751342773	78,8173751831055	-71,2894897460938	-29,5225925445557	-891,974609375	317,570953370286	238,016372678452	122,503097535886	-52,9792594909668	-40,5736045837402	-907,980407714844	-67,2871246334646	32,3297271727669	68,6864547750585	-0,0884178489249514	15,4348936089604	-69,1393814057972	-61,6350940026234
422	-44,836605071102	76,9316940313518	526,240661619893	14,3293313985405	56,8072891219209	-7,30375909822723	-14,9268608103227	-21,0397014627388	87,5895156865935	17,3336105368606	-17,9524116499427	-50,4284629822335	-32,168426514328	4,85704088173535	-24,0532798790702	-57,9746742273286	-5,97807931390075	9,61186694627943	-39,1490287780762	52,6583938598633	7,15667152404785	21,6347961416459	61,4986763014802	23,8233070386242	9,59497412857362	72,7131602549201	6,47863530918338	47,742847442627	-72,6535491943359	-714,813842773438	-9,91784477233887	-34,4800262451172	80,7128067016602	-72,0747451782227	-31,6603412628174	-898,28759765625	319,327728272946	231,466598508643	122,281455992596	-52,5738983154297	-40,5661849975586	-915,339904785156	-69,2033767703153	33,504634858887	76,2240142840374	1,51105964233466	21,7604141243061	-69,9991836534779	-62,5184290008508
423	-53,3683052042955	78,1953658993929	532,341064452854	17,6034221649475	56,2499160767575	-11,1710805899504	-23,1591682434802	-21,3000984184908	90,7769012433478	26,9051151277787	-15,9443283084688	-52,1093788134272	-31,108219144472	5,12565326612239	-29,9930400845421	-61,8005561882273	-0,830714824927624	3,98636079032661	-44,3097305297852	52,6998100280762	2,17424440383911	22,6563282007767	62,4398651103336	30,7319660189911	15,5482861579357	72,7442627251293	7,84403322929417	53,4991188049316	-73,4213943481445	-712,967529296875	-15,1636648178101	-38,946949005127	83,1820220947266	-71,3969421386719	-34,4226264953613	-905,287231445312	320,794738769348	223,859191893276	120,703308104782	-51,9946823120117	-41,4439430236816	-923,681762695312	-70,6269912704375	36,5757598873841	85,0639190686258	4,16520595434659	29,5440349589811	-70,7724533087889	-64,2011489989724
424	-63,4352493325038	74,0682373099923	539,303894041955	21,3119812018531	55,2556648274425	-15,0266513827454	-33,1444282533532	-20,8090076441949	91,0932540908774	37,2566986076864	-12,7041845341909	-52,1164092993401	-27,4780788431607	5,61637306087889	-36,1847610465862	-68,4909210197225	3,46431422426777	-2,47890305723037	-49,5769386291504	52,0809593200684	-3,67580223083496	22,873159408706	59,8659973162444	38,6316146865971	20,8726188309202	73,207288817186	9,78826948273682	59,330451965332	-74,8682556152344	-710,569030761719	-21,7459297180176	-43,5187377929688	84,6494522094727	-70,0563049316406	-37,9834365844727	-912,864929199219	320,47399902113	215,073730469239	118,639587404846	-50,5761871337891	-42,8292694091797	-933,07080078125	-68,9073562622919	39,2309951780482	95,4203414917699	7,89936828434787	38,242122652695	-71,2010574341125	-63,3964160009419
425	-75,7193298209254	72,8433303661158	546,646911622412	25,0271644593623	54,4348831179517	-19,0697956088112	-43,60570525924	-20,3543529490544	89,6167221053975	47,0705413827908	-8,81881905027872	-48,5653266907441	-21,9646072406367	5,73797845834905	-40,238594055725	-72,4858245861597	9,56077957398952	-11,3402557379435	-53,2751960754395	48,5594520568848	-10,6760606765747	23,0244331343538	56,9069519060321	48,5847930898944	26,9085487178038	72,9944208707464	10,8670913924657	65,4485626220703	-75,5699996948242	-709,0087890625	-29,8300228118896	-47,323112487793	83,1732177734375	-65,3148880004883	-40,1831817626953	-920,902221679688	316,877624514169	205,98742675764	117,972946169623	-48,5230102539062	-43,6948013305664	-943,677612304688	-64,4644393957087	41,3226432796927	106,016693114851	12,8667974453218	47,1869087256523	-69,9340591432989	-62,0163610012673
426	-84,0755767595749	67,7635345194225	551,889587414629	27,7627067602947	52,3837890638983	-23,0741691569671	-52,8642921438241	-19,8933677656206	85,7256546009241	55,6385726992092	-6,93130159099857	-43,53795623507	-16,5429725669765	6,69123172668612	-44,404232024202	-74,8093490619546	16,4582500507664	-19,6323261243802	-55,1965560913086	43,4535293579102	-18,0183582305908	22,5751991264395	53,0067253120448	59,0751266456117	33,3104864975975	68,2004043283914	11,7508219376823	71,0731201171875	-74,9132385253906	-707,890197753906	-38,543098449707	-50,7742309570312	79,4417953491211	-59,5676460266113	-41,9642677307129	-929,301025390625	313,155090335385	196,122329712679	116,832412724414	-45,8427619934082	-44,2043304443359	-954,596801757812	-61,5524787902874	44,2596130351863	117,336112975686	18,1942939741111	55,7469940235036	-67,3629989616334	-60,8664699955927
427	-166,643478394452	33,9972991946265	533,736450196866	84,685455322934	4,41771507332553	-6,9686880126721	-81,8834533704514	33,220165251386	23,1699657470935	72,0612640381506	40,4360961930768	21,8768577613953	33,5242347717865	17,4563369748635	-39,5739517217126	-41,5477256784244	84,0922393788945	-34,7802124027941	-34,5559997558594	1,26480484008789	-67,9462051391602	-22,7888278956986	-2,07602453209755	101,764244079641	80,1662750244131	-18,9881935116986	46,5938262929904	165,747024536133	-31,1555423736572	-771,423767089844	-115,97339630127	-21,8462028503418	14,8661451339722	9,00553894042969	-1,9927533864975	-980,0517578125	255,891128540375	139,533523559395	162,438430786004	17,8881950378418	6,98426246643066	-1005,72393798828	3,98978424101694	12,6398200992462	176,967803955003	30,921281814123	94,1661682143732	15,9465951925076	-1,03579970075144
428	-164,075073241275	28,7850303653207	538,999206543911	82,2703018182845	2,93473386828033	-14,0494365697511	-86,9255371092804	25,1575565332342	22,2096920032187	77,8381118779644	36,3541297893032	23,0333843224786	33,362709045774	13,2213954926927	-41,2596511842112	-42,0822868349527	81,2779693596699	-41,5841026303058	-39,7807731628418	-1,47133100032806	-64,0794143676758	-13,847880363334	-3,19787836095533	103,752754211836	88,1278915403978	-15,0377273557366	38,5847434995532	166,920989990234	-26,9862537384033	-759,977966308594	-116,762130737305	-33,6066055297852	14,954514503479	9,20195865631104	-12,0405883789062	-981,878356933594	255,59889221225	135,587387084925	153,701019286583	17,9051132202148	-3,88440418243408	-1010,89520263672	4,55488061928451	22,6311893465357	177,77786254868	40,9604187008657	95,8102874754371	9,82147979673365	-1,33556350073723
429	-161,249114988967	23,5328693384213	543,763916015908	79,5586929315287	1,39028382330813	-20,2436122904378	-90,4888839717952	16,9810199721582	21,3162574795555	82,7569198603798	29,790657042096	24,1831645957542	33,3214645390503	9,59205150585222	-42,7476310727642	-42,0255584723476	77,4315872194789	-47,2923698425506	-44,7728004455566	-4,25113725662231	-60,49462890625	-5,76579523051626	-4,16764402448964	105,331405639945	93,8126297001909	-11,0884370798057	30,8731079109032	167,10481262207	-22,7334823608398	-749,832092285156	-115,669235229492	-44,1233215332031	15,017315864563	9,27153778076172	-21,3290500640869	-982,60400390625	255,398712157785	133,754028319712	144,853103637409	17,8043212890625	-14,3128499984741	-1013,87969970703	5,04967546497639	31,8741378786385	176,87150573763	49,3442115792542	96,180847167297	2,51770925610393	-1,68807379998279
430	-157,409530639136	17,9489974970439	547,726562500242	76,4042816180928	-0,161479964473051	-26,3138885504028	-92,7339401258596	7,93121433240803	20,761400224985	85,6692962647805	22,0712909695023	25,1206073752857	33,0727157604229	6,17016887644976	-43,756031036205	-42,1104660039806	73,7893524178459	-52,1304473884525	-49,4656562805176	-7,08821535110474	-57,0519638061523	2,25777959843604	-4,91802120353197	105,625282287313	97,8146362300525	-7,27705335581439	23,6300449376213	164,13037109375	-18,6364479064941	-741,080627441406	-111,265800476074	-53,1613121032715	14,9866714477539	9,46131706237793	-29,6134986877441	-982,686584472656	255,132247923765	133,007446289258	136,660980224151	17,7893543243408	-23,8438510894775	-1015,25543212891	5,37491273948701	40,3475913999662	174,345046996936	56,8230896009123	94,7778854365223	-5,04974365112045	-2,03326629905597
431	-152,687973022971	12,4560174927927	550,884033203493	75,0539321885833	-1,07030582547529	-31,7318305977398	-95,3007278459681	-0,154047846872485	20,2438354510386	87,4558486945515	14,9815111159695	25,7658252711608	32,6294250500859	2,91190266570618	-44,3462333673731	-42,4942283626631	70,0632705685865	-56,4160461427198	-53,602912902832	-9,58300399780273	-52,6038436889648	10,225507736553	-5,37551927762177	103,666007995556	99,0804367060397	-3,36064958526591	16,0350131995608	158,89973449707	-14,9260149002075	-733,238464355469	-106,021377563477	-62,0319862365723	15,1925945281982	8,92831134796143	-37,265064239502	-980,170715332031	254,891052245121	134,4377441417	128,725585936876	17,4139747619629	-33,1793251037598	-1013,9072265625	5,44052696303179	47,7880935665966	169,173843383541	63,5440597548095	91,4364013654439	-12,7574682212509	-2,41509199793474
432	-148,085861207702	7,21998167071435	553,69360351606	71,1133956908401	-1,93023789327017	-36,800167082689	-97,3532562251624	-7,13665151791179	19,5777244614728	89,4074478143867	9,69566345089387	26,2801628098155	31,9231624609191	0,00818371279940422	-44,2731056207906	-42,1098899832672	64,8333358767647	-58,7484359744383	-56,3214988708496	-11,4716653823853	-47,0371170043945	17,5672149660326	-5,38056040053726	100,33502960227	97,9702835087111	0,331589371310629	8,62907505154874	150,69660949707	-11,9831762313843	-727,336791992188	-98,1085052490234	-68,72607421875	15,3750152587891	7,49677562713623	-44,6436157226562	-977,04443359375	255,004241941573	138,859512329723	121,70059204071	17,0827827453613	-41,8776206970215	-1010,8076171875	5,19449758575176	54,1606483457072	161,74066162256	68,5534057642053	84,3315963751115	-20,1624679537857	-3,03748489382344
433	-144,29469299256	3,06529497785871	557,12805175582	64,5198440569835	-2,668020496272	-41,087028498489	-95,2426300018446	-16,1551361126654	19,6457519573963	91,0137176476457	4,3895053755276	26,3007221142154	30,7481155369134	-2,87536883657221	-43,4561042791341	-41,2650451615632	58,6592903144001	-60,1931839007135	-57,5461120605469	-13,2605361938477	-39,9355926513672	24,1506576542666	-5,0136318240474	95,6588134762148	95,9343566906756	3,50062418061006	0,917740525097397	139,94677734375	-8,67843437194824	-722,111999511719	-88,1454925537109	-74,4616088867188	14,8648986816406	6,01262426376343	-51,407657623291	-970,851623535156	255,499298089842	145,029678344697	115,758842467205	17,0943126678467	-49,8954467773438	-1004,01208496094	4,91934824073338	61,0422019944882	153,577438357108	74,8660507213784	79,1815948465561	-29,2666568682888	-3,03732849402579
434	-163,065246583346	45,3110275254017	534,748962400722	84,0370330821445	14,1072959903625	-6,94940328502625	-79,8796234120207	33,952739714651	36,8165550226924	69,4945144649417	41,2627983090166	11,9214782709425	25,8732433305962	21,5553798666978	-41,9237403858641	-50,2567214974714	78,7825927745096	-28,8862838733299	-35,2617797851562	14,1370868682861	-66,4139175415039	-25,4340476998951	11,4838752745294	99,5339508055821	74,3600769031967	-3,96955799968507	52,0327224744455	162,805725097656	-51,4785842895508	-766,549011230469	-114,720672607422	-16,5982532501221	33,2954978942871	-8,89745903015137	1,98227214813232	-978,669189453125	269,145172119616	142,648559569511	164,307403565813	-0,368869423866272	10,9901266098022	-1003,40130615234	-9,2550897606429	8,69380378664361	175,546127318469	18,5740509034232	98,3281707722666	9,30090904235038	-13,6738059998711
435	-159,973846436233	36,8584518432892	542,111633300851	81,0263977063688	11,8324146268365	-16,1663970941115	-87,1458587640114	25,0111560809543	35,1599960317278	77,9273681644389	34,9105491632184	12,163047791819	26,9860839845562	15,8353185657804	-44,6816787725865	-52,0300292961284	77,8585052482036	-37,1782646189439	-42,9455642700195	10,0388669967651	-64,0018539428711	-14,2322320937654	9,48703002950104	103,426498413176	83,933532717167	0,123980744886476	43,1226997393019	165,712295532227	-44,6104927062988	-754,018249511719	-115,069221496582	-31,2120838165283	31,6216602325439	-6,70781946182251	-10,0470914840698	-982,474731445312	268,990844726302	136,168670655213	153,853027342485	1,28497910499573	-1,97192430496216	-1010,23608398438	-7,63393354399024	21,3974094393068	177,503997802975	30,7926731107882	98,5290298476115	1,69219243338939	-13,0928529992334
436	-156,996673584156	29,4276561738631	547,095153809308	78,0619964598796	9,0989885331338	-22,9970283514429	-90,5160293584775	14,9738149636145	32,9536437977592	83,1526718131424	27,5807323452321	14,0553665165123	27,942329406377	11,0676403046336	-45,9290351873658	-51,0196304319893	73,9258499139492	-44,2883071901458	-48,4003753662109	5,87912321090698	-59,9418716430664	-4,85550641967538	7,2310695652738	105,565917968295	92,4167633030134	2,84581875817059	37,0803832971259	165,565368652344	-37,746036529541	-743,340209960938	-113,63606262207	-43,3997077941895	29,817138671875	-4,60980844497681	-20,657678604126	-983,775512695312	267,602111816762	134,085006713637	143,438537597705	3,10241723060608	-13,7838068008423	-1014,12640380859	-5,65394306220099	32,1198501588507	177,368164061971	41,5365333555933	97,9591827405677	-5,20219278411372	-11,3608769997679
437	-154,08627319179	22,6938648223042	550,993408202445	75,1639862065705	6,51548481076771	-28,9705677022275	-93,2168045041245	5,5472698225223	30,6833972922259	85,992485046446	19,7430763242364	16,2734127053527	28,6110649103573	7,0987505915349	-46,462505341009	-49,5372314467706	70,0987625129491	-49,9250526420804	-52,7343368530273	1,72306001186371	-55,8748359680176	3,80287551845712	4,81802129821475	105,449829101832	96,224746703086	5,16165971691011	28,3647670741837	162,80485534668	-31,0793972015381	-734,842224121094	-110,044792175293	-53,2974700927734	27,6231002807617	-2,61142730712891	-29,8606662750244	-984,226501464844	265,67840576256	134,083374022913	134,439147949538	5,11108732223511	-23,9667205810547	-1016,32318115234	-3,62406301546502	40,9468917850213	174,385452271532	50,8415222163827	96,6388397208055	-11,7003917699392	-9,55616950067566
438	-150,449798583811	16,6051979063113	553,256835938545	73,4359970067109	4,50636291389108	-33,3555221575361	-95,8505630496595	-1,23059523283204	28,4900608051134	87,947883605947	13,1244354258076	18,4767150881032	29,0496635432572	3,75816440539733	-46,3665771489051	-48,0706748969322	66,8880691529935	-54,1901664742961	-56,1974678039551	-2,37678933143616	-51,7561454772949	11,1808080678238	2,47556686467817	103,51425933927	97,6164398194708	6,58448076241143	20,1187305445978	158,286880493164	-24,7303428649902	-727,952819824219	-104,921096801758	-61,6481132507324	25,1120796203613	-0,693405032157898	-37,5332679748535	-981,716857910156	263,691345214832	135,760208130523	126,985168457058	7,43994474411011	-33,1767272949219	-1014,7294921875	-1,6763075595908	48,1188545232265	169,891006469441	58,4863319392365	92,6473922731098	-17,444637299498	-8,13652320062356
439	-147,139816282767	11,0495481489207	554,918151856337	70,266120910348	1,95292449084254	-37,2107696538341	-97,3405303941004	-7,70364618315667	25,9958381636981	89,2817687996639	8,61260509641463	20,3276805870778	29,3349704742035	0,813569247527914	-45,7487297066544	-45,96097946167	63,374546051056	-57,1082382209214	-58,2273139953613	-6,22820091247559	-46,9759788513184	17,4358520507505	0,224473432776493	100,481712341763	97,3756256100387	7,07630157383148	12,3069028851542	150,392929077148	-19,3287029266357	-724,533325195312	-98,5670547485352	-68,2898788452148	22,3746604919434	0,799100518226624	-43,5794219970703	-977,40576171875	261,161132813449	139,69927978411	121,271392822057	10,0471868515015	-41,1526489257812	-1011,24621582031	0,14779536410778	53,6654968266848	163,458236694168	64,6809539793142	86,6536636351185	-22,4642791760276	-6,58267970165018
440	-144,00904846039	5,50193643565332	556,779113771546	65,4572372431345	-0,866093633685942	-40,6859130857311	-95,3838653554825	-15,6578731528263	23,1167011228511	90,1755981472413	2,87564135123145	22,4283676178689	29,3183479314774	-2,38884663601783	-44,5625190729869	-43,3223495493748	59,1417083721964	-59,4059867848278	-58,4799575805664	-10,0250463485718	-40,842716217041	23,2187252045779	-1,94786369726381	96,8127593983351	96,6489028917476	6,7266702661449	4,05181741700403	141,391098022461	-13,1642894744873	-720,976501464844	-89,7072067260742	-73,4209671020508	18,9070739746094	2,76091361045837	-49,7019157409668	-971,680297851562	258,509979249625	144,499084472266	116,447067259798	13,2440509796143	-48,4715728759766	-1004,98992919922	2,23614406541934	59,7888069147772	156,715896603729	71,6534728999293	80,6727523825635	-28,3090724961503	-4,70541050183495
441	-139,048843383467	0,44311150910965	557,062377927682	58,4654769891723	-3,333536626737	-39,8129653909806	-89,0703735304729	-22,8502655013114	20,1444187201124	87,273376463446	-4,22996664028813	23,3058605164399	27,7815723414153	-6,73719072292012	-41,9157905567309	-39,8496170040437	53,8312034607303	-59,9076728819483	-56,6116790771484	-12,5217390060425	-34,8327293395996	27,3014278407811	-4,30904817885446	88,9676132194098	91,593063353869	6,01990318330849	-3,91590237465679	130,170959472656	-9,01004695892334	-720,899536132812	-79,3399429321289	-74,4738540649414	15,1809701919556	5,43761110305786	-52,1083984375	-963,164184570312	254,848297118265	149,694610597296	111,29274749918	16,864049911499	-54,1639251708984	-997,477905273438	4,72475719475385	62,874877928543	145,706573487747	73,6182632489272	72,0286941537981	-30,8210468271074	-2,75289109835421
442	-155,833480836807	49,4067802445444	541,092041014608	80,943649290985	22,0639514924686	-13,1235275262361	-81,9673538208743	26,4152774829076	47,9459648131312	72,9555816658741	34,9197311401593	1,61158812027383	18,8257923137719	20,7275524118583	-45,7677764877403	-59,8444442746234	72,7045364372525	-28,9457015995554	-41,2813568115234	22,5662631988525	-61,2184257507324	-18,6724147802828	22,3770732873008	99,8737487788894	76,2722930906486	12,8920106892045	48,6309700040807	158,215255737305	-64,1748123168945	-751,52783203125	-110,1826171875	-24,372465133667	48,3451271057129	-23,3367023468018	-4,32372283935547	-979,367858886719	281,068908691714	141,85928344662	156,671340943742	-14,9109973907471	2,94475722312927	-1004,25537109375	-20,4749069214531	15,5392627705179	173,9622039785	17,0517692564459	100,474029540232	-4,97079896720848	-25,0635969987398
443	-152,108139038435	39,9732780457611	549,124511718326	76,8538665755264	19,6520214080536	-22,9818935394272	-88,6962280256098	15,7086572633859	46,4714660642356	80,6240692133358	26,5744380943065	2,20773625458853	20,2395572658554	13,7186918265058	-48,4094848624679	-61,1242675764535	69,5462722763884	-37,9307098389335	-49,5107116699219	18,2120094299316	-58,7852096557617	-6,24195814150318	20,5104122162534	102,892356872906	84,8302459716406	16,9719696043755	40,5929222096743	159,267364501953	-55,9256553649902	-739,032775878906	-110,291358947754	-39,5186157226562	46,3473091125488	-20,268045425415	-17,0433692932129	-982,3583984375	281,633911131676	137,081390382672	144,921112059346	-12,7928514480591	-10,6990308761597	-1010,62969970703	-18,9899845115901	29,1102561950868	175,511550902508	29,9523525235109	99,5378036501177	-13,3207559593087	-22,8715530015957
444	-148,354995728525	30,6276855477731	553,918701172096	71,9908981321219	15,7872161863587	-29,9209766381186	-90,9945068364126	4,0869884511063	43,4599037166282	84,0868377686934	17,2247467053519	4,97700977309673	21,6477222442143	8,64207744630009	-49,406639098454	-58,7602920538665	64,9187927259784	-45,0342063896739	-54,6379318237305	12,935601234436	-54,6715927124023	4,20006370472562	17,1871013638453	103,252334594224	89,1391296390651	19,0247764582175	31,6033191689461	156,827026367188	-47,0051040649414	-730,265991210938	-107,327560424805	-51,1257781982422	42,726375579834	-16,3775844573975	-27,5865154266357	-981,648071289062	278,926605224439	137,543624877836	133,857192993827	-9,60517597198486	-22,1598510742188	-1013,85955810547	-16,1091442109724	40,1499443050715	173,434356690016	41,3574142454207	96,5128326422888	-19,9808654786692	-19,760236999951
445	-145,743820189756	23,2445793152651	557,164062499612	68,3075027463445	11,8356542591471	-34,9865112303812	-93,9157028185586	-3,78443479478749	40,280624389401	86,911460876988	10,3910427096899	7,86067581055837	22,8485069272962	4,62131786335929	-49,0908050538448	-55,7788581843121	61,4414367684321	-50,1383361813949	-58,3599739074707	7,85103368759155	-50,5053634643555	12,624772071461	13,4172887810726	102,116401673103	91,1615448039352	19,7253532407875	23,2035846731217	153,825424194336	-38,9552230834961	-722,902770996094	-103,141098022461	-60,3975219726562	38,8771286010742	-13,0581607818604	-36,6231346130371	-980,623229980469	275,427032471571	139,498382567031	125,354766845947	-5,79039335250854	-32,1998863220215	-1013,32232666016	-12,7772378924336	48,5971946715603	169,651275634793	50,9347305295546	93,5800857530616	-25,3645744320605	-17,012892000678
446	-142,845230102125	16,8484897623909	558,270935058223	66,0134582519114	8,38501358149332	-38,2811012266346	-94,8909301736758	-9,71217155438432	36,517139434713	89,0102844209883	6,43671750891091	10,1583871832247	23,9685134887613	1,31295073049796	-48,1376152040273	-52,0751724231349	58,6326599115192	-53,7475929249433	-60,3886947631836	2,77031087875366	-46,0119247436523	18,9027004242995	9,92181301136318	100,26363372808	94,6647567742192	19,1358470911624	16,8568038914956	148,772430419922	-31,0647354125977	-718,321899414062	-97,5511627197266	-67,2941284179688	34,3046798706055	-9,61107921600342	-44,1821365356445	-978,255859375	271,729125976386	141,963516235079	119,277069092061	-1,67064273357391	-41,098087310791	-1011,69201660156	-9,23432350160443	54,8990097046631	164,572128296138	58,4480972297455	88,1511383072229	-28,789485932698	-14,0973290005379
447	-139,380599978117	10,6785354609627	558,176757815204	62,7365760816784	4,50002241344337	-40,6525993331562	-92,7303695681165	-16,2791709900589	31,7286472324161	89,6423492424749	0,9350022681366	12,8073492056828	24,836603163875	-1,94530069794831	-46,3984107969074	-48,188812257774	55,8921470639874	-56,6761932379511	-61,1890106201172	-2,39585208892822	-41,0702819824219	24,262033462192	6,07820320086306	97,1837692252672	95,5946121193106	17,2126789076845	8,03736972885526	141,267623901367	-23,3879222869873	-716,162780761719	-90,215690612793	-72,2132949829102	28,9647541046143	-5,71731472015381	-50,1435012817383	-973,465576171875	267,269653320567	145,658065794895	114,2542800911	3,26027965545654	-48,182861328125	-1006,46551513672	-5,40689229994346	60,109531401123	158,452087401232	65,7130508423006	83,0177841180811	-32,1966743478635	-10,6949220011255
448	-137,211685181423	4,46387672562173	557,439758301433	58,0867958054838	0,598233343565531	-39,5064239493104	-86,9241867101936	-21,6939945221174	26,5078296665424	86,8058090204611	-4,33661985256501	16,4685878780728	25,1190052032403	-5,20193481473336	-43,4320755006655	-44,1030349725333	53,083808898575	-58,4490966783154	-58,2168426513672	-7,29625606536865	-35,5932540893555	26,8150157935662	1,32512736397641	90,1301727302833	91,9192810068157	12,7034349438026	0,249145954027728	131,748626708984	-15,6309862136841	-717,192199707031	-81,0251617431641	-73,8966598510742	22,0313949584961	-0,679442644119263	-52,0712471008301	-965,240234375	261,690856932752	149,050354005171	111,367515564577	10,0413398742676	-53,2466316223145	-999,454467773438	-0,867846250111535	61,4239540124286	149,054397582605	70,3941726675727	75,030380248063	-33,2360458380054	-6,94938090164764
449	-133,140686035375	-1,10241902151369	555,213439941448	53,541835782329	-3,81750798506932	-39,333366392606	-81,2133789056866	-27,4644603746822	21,7829246526539	82,5585403452542	-11,076498034171	20,884868619241	24,7114334104544	-9,91412067494351	-39,9658241268932	-38,0084381099733	49,3232841484157	-58,8013534547281	-56,161922454834	-12,6239099502563	-29,5018081665039	30,6439208985548	-3,8782889858728	83,4396972638101	87,2356491076356	8,46064567665378	-8,4294347755912	120,013946533203	-8,84029388427734	-718,913940429688	-70,2000350952148	-75,3804244995117	15,1646213531494	4,5145435333252	-54,8033714294434	-955,418090820312	254,164199828925	156,494323731441	110,173332214053	16,6969146728516	-56,0652351379395	-989,666259765625	4,84692811870748	66,0313186623101	139,157791136839	74,6366043097607	66,7503509516974	-33,1922492969627	-2,86504819854085
450	-147,757919311848	54,2408714279424	545,692443849055	75,7316741945842	29,3945922859991	-17,7892608634361	-82,078575133826	19,992296217262	57,5392265324386	74,1639709472439	27,8185100579565	-7,21579456550171	12,493497849015	18,2447700504541	-47,7088584909384	-66,1404037490559	64,1027832043064	-29,2267589564893	-46,5567893981934	29,7814044952393	-55,7728157043457	-11,8074560165582	31,3515586854675	97,8042831419179	75,1608734109775	27,2285785677702	44,8488273631272	148,514312744141	-72,7531127929688	-738,263610839844	-102,720657348633	-31,9686317443848	60,2282943725586	-34,5100402832031	-11,3681316375732	-975,770935058594	291,122467041344	144,748779296898	149,356216431461	-26,3539962768555	-5,47639274597168	-1001,84991455078	-28,7829647105419	21,4849147796558	168,133987429334	16,4982700343879	98,9599685667945	-18,4736385320174	-34,3163909988911
451	-142,53219604389	43,5861358636648	554,235229491672	69,7683334341005	27,0161380769036	-27,3229846952387	-84,9701614414752	6,07722663961761	55,9727821356417	79,5999450690075	18,1413574213725	-7,1238479611175	13,3772287366151	11,5258741380945	-50,078639985109	-66,9884719859513	59,9211006162793	-37,013576508254	-54,3682327270508	25,0454845428467	-52,4341430664062	1,06997060827115	29,638099669975	98,9316177361057	80,370544434868	30,7843017581561	35,641605377253	147,072006225586	-64,018928527832	-726,678527832031	-102,024063110352	-46,357666015625	58,2437629699707	-30,92795753479	-23,6418857574463	-976,724243164062	291,596038817367	143,280960083992	136,78836059537	-23,8395023345947	-18,787633895874	-1006,59539794922	-29,3823909740929	35,1852226254733	169,802566526263	28,8368186951731	95,6752853383657	-26,9534301767767	-31,5226650009255
452	-138,439483643171	33,6368446341039	559,393920897529	63,9721031198549	22,7746295928964	-34,2100563035375	-87,3094787621041	-4,59929132211923	53,0311698919146	82,3422317510766	8,72056484519377	-5,14324998825963	14,7505245211611	6,37908935629644	-51,0998115543905	-64,4068756095055	55,7048034669309	-43,1625328059144	-59,1917686462402	19,4133892059326	-48,4045372009277	11,5151443479053	25,770141601788	97,6639709477783	84,3652191161531	32,3212280269787	27,5778064723362	145,377151489258	-55,2584686279297	-718,28125	-98,1538925170898	-56,9508781433105	53,4832229614258	-26,4608612060547	-33,7088203430176	-975,848754882812	288,482482910127	144,899978637387	126,384971619238	-20,0429134368896	-30,0847339630127	-1008,68603515625	-26,0267200469831	45,9186935421261	166,381149292491	40,0177879330798	91,3017349262651	-33,0293083195088	-28,247747000579
453	-136,612854000541	25,5227680203607	561,637756347485	60,7717742943913	18,8467006684449	-37,7466621429195	-90,2875595077892	-10,2615079908798	49,6048278807087	84,5327987682742	4,4104204143601	-2,52218294164756	16,5833663929801	2,69482207184189	-50,9365768431086	-59,6395339979021	52,3904380798285	-47,2493934643516	-62,3253974914551	13,8476438522339	-44,3282928466797	18,8798160557272	21,9459800724537	96,9778671275846	86,7894973761346	31,7414169315839	19,9653816220693	141,142761230469	-46,2913475036621	-713,934509277344	-94,1653060913086	-65,6904907226562	48,9780654907227	-22,4121017456055	-42,3071670532227	-974,752014160156	284,283996583173	146,727310179441	119,152854918942	-15,3625516891479	-39,5879669189453	-1008,10748291016	-21,8131637577966	53,7371635442632	162,480346679998	49,1656684873967	87,5302886955031	-37,026859283224	-25,4220699990044
454	-132,209045411016	17,6894702920104	561,736877441521	58,4783582889554	14,4809606493941	-41,0840124073546	-88,9223327641861	-17,5093421935968	44,600963592656	86,3894042945336	-1,19370007718702	0,415421187098441	17,6903152465499	-1,3970090147889	-49,0909614566722	-55,0147628788407	49,6901359552997	-51,1522407517055	-63,6887741088867	7,93753719329834	-39,854305267334	25,5850391375216	17,4789199825844	95,1336517315674	88,4851760878675	30,028955459061	12,0633239745374	136,800216674805	-37,1592712402344	-710,335754394531	-88,0196685791016	-71,1098403930664	42,6567497253418	-17,4909610748291	-49,4930572509766	-971,860900878906	279,585418700713	147,985183717579	112,886520386497	-9,94896125793457	-48,2128715515137	-1006,27258300781	-17,2036724089872	60,2442893970635	157,597274779869	57,6518287651621	82,8042602523497	-39,7844657886153	-20,7262900007494
455	-130,756256103154	10,5418157568802	559,607604980033	54,5340031644869	8,65581371426864	-40,3085077171731	-84,3670578020058	-22,961536407661	38,2450828546844	85,16077423451	-6,25260829812389	5,11850452489353	19,273029327051	-4,68431520511443	-45,9302749637308	-50,0410804760041	48,1869392397973	-54,0621414194205	-62,5898628234863	1,45597863197327	-35,1156539916992	27,6583194748592	11,0211143504224	88,9202194222966	88,6865615849452	25,1243114470534	4,33791494341873	130,062591552734	-27,9965114593506	-711,082214355469	-80,5697937011719	-73,3498687744141	34,4671516418457	-11,2255411148071	-53,5831451416016	-965,942077636719	272,333801269652	152,172515868858	110,228836059319	-2,08778595924377	-53,443473815918	-1000,03198242188	-10,8671455385871	61,7946014411336	149,929321288697	63,7985496516909	75,7561645499574	-38,9171104431747	-15,240446999747
456	-129,952011108124	3,84496975026922	557,385192871324	50,9445648220825	2,39337658990263	-38,751064302324	-79,961013794612	-27,773033140918	30,8595256791534	82,3847503684925	-11,6911010706844	11,1652107255817	20,4698390966598	-8,33569145151703	-41,8897514346188	-44,3302993746704	46,6483345047967	-56,738712309106	-58,3647994995117	-5,29465866088867	-30,4832038879395	30,5930156699575	4,31807470426828	83,2126617433303	86,1394271848417	18,0134735099356	-3,3995716565009	122,113212585449	-18,2701892852783	-714,4248046875	-72,0855102539062	-73,891975402832	24,6778411865234	-3,9116895198822	-53,3820037841797	-957,680603027344	263,701477050934	156,786834716535	109,42588806321	7,34072780609131	-54,0873413085938	-991,820190429688	-3,95489287298531	63,7814025880135	141,340148926178	69,340003966626	68,422515869424	-37,4829483039741	-9,53816890020159
457	-127,623931884209	-2,58316874847116	552,437011718216	47,408611297341	-4,89298153084449	-37,9576797509472	-74,1052780147969	-32,1253929160065	22,8376789076459	77,4621353129337	-18,5130081170029	18,3227558176678	22,0376968386782	-13,0150623341948	-38,2681274401488	-35,2516021725637	45,5022697430956	-56,4084358232893	-55,1054878234863	-13,1850786209106	-24,4359321594238	34,0762252824206	-3,31196856927705	78,5069351177303	83,1979522688627	10,8613128674643	-12,6486263279462	110,909332275391	-7,93158531188965	-717,273376464844	-61,6808090209961	-77,463249206543	14,734974861145	3,97579503059387	-57,5990028381348	-948,139404296875	253,522094726854	162,095199585049	108,911361691849	16,9460773468018	-59,8216934204102	-982,725646972656	4,64215803234517	66,4337539694545	131,852859496875	75,8080139172588	62,2182312003924	-35,7669906611287	-2,78477329970339
458	-136,199493409098	55,3870048569045	550,10119629012	68,0854949964334	36,3312950117712	-20,9565982824981	-79,9873809800005	10,5870618803057	65,102203369135	73,1525497443409	20,8815441141707	-15,2356700924664	6,67251014757722	15,3940172202368	-49,2966537454494	-70,4811019900954	55,2204475403515	-29,1858310702283	-50,1733436584473	34,2656326293945	-48,0726509094238	-3,84801244744508	38,49533080925	93,408790586884	70,4859695433074	39,4754447943481	38,8592491181051	135,739456176758	-77,3557815551758	-727,016479492188	-93,5602951049805	-38,7504348754883	69,2503662109375	-42,4732398986816	-18,6931991577148	-969,082763671875	299,128417968916	151,037567138643	141,873275757163	-34,1555862426758	-14,0341739654541	-996,554382324219	-38,4792404203076	27,456623078807	162,358245851151	16,8197154993448	93,7870254527071	-30,7727184270252	-41,7907559972113
459	-129,481262207432	46,5874137930698	556,918457035244	60,7292060861246	33,5304183977441	-29,6012401583475	-81,797210694211	-2,25212645398838	64,5236129758068	76,4633483895726	10,3354578027707	-16,0622615809529	6,60711908337255	9,60405731208239	-51,0594749455404	-71,5313796956335	50,2544174176409	-35,0961990348383	-56,9753341674805	30,1856918334961	-44,3641548156738	8,08719921150474	36,5334396357087	91,7080459600368	74,0627975460307	42,2416572567275	30,422103881055	132,545181274414	-70,1537704467773	-716,086730957031	-90,2613525390625	-51,0130043029785	66,7534790039062	-39,438777923584	-29,70436668396	-968,373046875	299,379791258687	152,772720337547	130,105682373262	-32,3877601623535	-26,3887481689453	-999,255981445312	-38,5907096845837	40,0984458917364	160,873413084939	27,5078220365087	89,2071075417946	-39,1723403939575	-38,5716820035753
460	-126,131225584928	37,2207489026855	562,018981935727	55,9021606446395	29,7577323928924	-36,1599845874745	-83,4378128041933	-10,7236747744777	62,5685348498688	79,0156249989581	2,40436649385483	-14,5271158214932	7,33342933668116	4,74739742309797	-52,0352630603514	-67,4489059457182	45,6689071659519	-39,274677276326	-61,4394989013672	24,9707336425781	-40,7509422302246	17,8098659505727	33,4957313545254	90,1609725963247	76,7460403443535	42,9173049924406	22,7261867523084	129,442291259766	-61,8014144897461	-709,201354980469	-86,0456695556641	-60,3606185913086	61,8344802856445	-35,3901824951172	-38,8818435668945	-967,279296875	296,076721192844	155,546035765432	121,539001464623	-28,4207000732422	-36,667106628418	-999,874450683594	-35,0221366888792	49,1129074101528	156,386169434718	37,535274505103	84,0520706185501	-44,5949172976828	-36,8510969986308
461	-123,95107269117	27,9991626757597	564,700500487961	53,2148017866663	25,8330097211374	-40,4087638842975	-83,7048492426877	-18,2768936162458	58,6167373660982	81,0091247559369	-3,169876574865	-11,7979269039517	8,752083777933	0,172598034284102	-51,1313743600984	-63,2444114685582	42,7142066953694	-43,2319450370703	-64,3673629760742	19,4524803161621	-36,998893737793	24,8625144959228	30,1145553576959	88,7059249863309	78,8743515014909	41,6817893984858	15,5842132562244	125,805511474609	-52,762393951416	-706,034484863281	-81,8993530273438	-68,4755401611328	57,2821617126465	-30,664758682251	-46,4150466918945	-965,321472167969	293,473144528814	155,990997316413	114,516227722504	-23,3429012298584	-45,3418006896973	-998,81787109375	-30,9132614135001	56,6325035086145	152,416549682113	46,4163322446583	79,2416381837805	-47,6018180842447	-33,1858670000855
[truncated: 319 more rows]
[truncated: 767 more columns]

## Sheet: Subsamples Description
Analysis A
Subsample from Full Data of landmarks and semi-landmarks used (ordered as follow):
	Ld numbers	8	9	162	163	164	165	166	167	168	169	170	171	172	173	306	307	308	309	310	311	312	313	314	315	316	427	428	429	430	431	432	433	441	449	457	465	473	481	489	490	502	514	526	538	550	562	574	586
List of paired landmarks
	Left	40	41	42	43	44	45	46	47	48	49	50	51	52	53	54	55	56	57	58	59	60	61	62	63	64	65	66	67	68	69	70	71	72	73	74	75	76	77	78	79	80	81	82	83	84	85	86	87
	Right	92	93	94	95	96	97	98	99	100	101	102	103	104	105	106	107	108	109	110	111	112	113	114	115	116	117	118	119	120	121	122	123	124	125	126	127	128	129	130	131	132	133	134	135	136	137	138	139
Analysis B
[truncated: 29 more rows]
[truncated: 207 more columns]
